# Supplementary material for: Genome‐wide association study discovered genetic variation and candidate genes of fibre quality traits in Gossypium hirsutum L
Source: Plant Biotechnol J. 2017 Mar 7;15(8):982–96. doi: 10.1111/pbi.12693 (PMC5506648; doi:10.1111/pbi.12693)
Supplement: Supplementary file 2 — Table S1. List of 719 upland cotton accessions used for association mapping. Table S2. Analysis of variance (ANOVA) results of the fibre quality traits. Table S3. List of 612 candidate genes with fibre quality traits. Table S4. KEGG analysis of all candidate genes. Table S5. Phenotypes of the fibre length and strength of 47 upland cotton accessions belonging to Hap3. [file PBI-15-982-s001.xlsx]

## Sheet: Table S1- List of 719 Samples
Supporting Information Tables S1-S5
Table S1. List of 719 upland accessions used for association mapping
Number	Cultivars/Lines	Source	Groupa
1	Jiwu2043	Hebei/China	G1
2	Jiwu302	Hebei/China	G1
3	Zhongwu5913-2	CCRI/China	G1
4	Zhongwu378	CCRI/China	G1
5	GP208gl213	American	G1
6	Hewu204	Hebei/China	G1
7	Hewu237	Hebei/China	G1
8	Xiawu484	Hebei/China	G1
9	Xiawu461	Hebei/China	G1
10	Xiawu459	Hebei/China	G1
11	CCRI3	CCRI/China	G1
12	CCRI12	CCRI/China	G1
13	CCRI16	CCRI/China	G1
14	CCRI17	CCRI/China	G1
15	CCRI20	CCRI/China	G1
16	CCRI22	CCRI/China	G1
17	CCRI23	CCRI/China	G1
18	Zhongkang5	CCRI/China	G1
19	Zhong206	CCRI/China	G1
20	Zhong521	CCRI/China	G1
21	Zhong3474	CCRI/China	G1
22	Zhong3723	CCRI/China	G1
23	Zhong6331	CCRI/China	G1
24	Zhong8004	CCRI/China	G1
25	Zhong8010	CCRI/China	G1
26	86-4	CCRI/China	G1
27	Yimian11	Henan/China	G1
28	Lumian11	Shandong/China	G1
29	Pingdu28	Shandong/China	G1
30	Jinmian17	Shanxi/China	G1
31	Shaanmian10	Shaanxi/China	G1
32	Shaan3563	Shaanxi/China	G1
33	Sumian4	Jiangsu/China	G1
34	Ekangmian1	Hubei/China	G1
35	Ekangmian3	Hubei/China	G1
36	Xiangmian10	Hunan/China	G1
37	Kangbintongtingmian	Hunan/China	G1
38	Chuan73-27	Sichuan/China	G1
39	Acala1517E-12	American	G1
40	Coker100-wilt	American	G1
41	Deltapine15	American	G1
42	Stonevill603	Germany	G1
43	Deltapine61	American	G1
44	153F	USSR	G1
45	C6524	USSR	G1
46	Zhong7263	CCRI/China	G1
47	Bomiankang4	Hebei/China	G1
48	Shaanmian6	Shaanxi/China	G1
49	Shaan954	Shaanxi/China	G1
50	Shangqiu17	Henan/China	G1
51	PD0111	American	G1
52	PD0113	American	G1
53	PD6186	American	G1
54	PD9232	American	G1
55	PD9363	American	G1
56	FTA(Pdline)	American	G1
57	CCRI8	CCRI/China	G1
58	Zhong375	CCRI/China	G1
59	Zhongyuan9112	CCRI/China	G1
60	Zhongyuan9111	CCRI/China	G1
61	Xinlu101	Xinjiang/China	G1
62	AcalaSJ-3	American	G1
63	EE910	Hubei/China	G1
64	EE913	Hubei/China	G1
65	Jiangsumian2	Jiangsu/China	G1
66	Shiyuan134	Hebei/China	G1
67	Shiyuan345	Hebei/China	G1
68	Shiyuan638	Hebei/China	G1
69	Jiyuan23-24	Hebei/China	G1
70	Yu668	Henan/China	G1
71	Lu02-677	Shandong/China	G1
72	Gaomu	Hebei/China	G1
73	Handan	Hebei/China	G1
74	Yumian7	Hebei/China	G1
75	Shannongfengkang6	Shandong/China	G1
76	Zhongxia05	CCRI/China	G1
77	Zhong1249	CCRI/China	G1
78	Zhong071239	CCRI/China	G1
79	Zhong716	CCRI/China	G1
80	11EB206	Unknown	G1
81	11EB207	Unknown	G1
82	Liaomian15	Liaoning/China	G1
83	Liaomian23	Liaoning/China	G1
84	Liao7083	Liaoning/China	G1
85	Junmian7	Xinjiang/China	G1
86	Wanzhong	China	G1
87	41-2	CCRI/China	G1
88	Xi3	Unknown	G1
89	MX-5	Unknown	G1
90	710	CCRI/China	G1
91	W88A1	Hebei/China	G1
92	Xinnongmian1	Xinjiang/China	G1
93	Xinluzao8	Xinjiang/China	G1
94	Xinluzao17	Xinjiang/China	G1
95	FY07-5	Xinjiang/China	G1
96	61-3	CCRI/China	G1
97	Zhong129	CCRI/China	G1
98	Zhong80	CCRI/China	G1
99	Han305	Hebei/China	G1
100	Fengkangmian1	Hebei/China	G1
101	LuR8166	Shandong/China	G1
102	Shanda1	Shandong/China	G1
103	E0901	Hubei/China	G1
104	Hengmian4	Hebei/China	G1
105	Xuzhou1042	Jiangsu/China	G1
106	Ying99	Beijing/China	G1
107	JingN1	Hubei/China	G1
108	JingN2	Hubei/China	G1
109	JingN3	Hubei/China	G1
110	Shanda2	Shandong/China	G1
111	AmericanCotton	American	G1
112	AmericanG38gl	American	G1
113	4612B	American	G1
114	Brazil014	Brazil	G1
115	Brazil015	Brazil	G1
116	Kang2	Xinjiang/China	G1
117	Kang3	Xinjiang/China	G1
118	Kang5	Xinjiang/China	G1
119	Kang7	Xinjiang/China	G1
120	Yumian2067	Henan/China	G1
121	Jiyuan55	Hebei/China	G1
122	Lu03-611	Shandong/China	G1
123	Lu21-1	Shandong/China	G1
124	Lu21-2	Shandong/China	G1
125	Sheng538 new line	Hebei/China	G1
126	Jin26	Shanxi/China	G1
127	321shuangkang	American	G1
128	Zhongzhimian2	CCRI/China	G1
129	Zhongzhimian5	CCRI/China	G1
130	Zhongzhimian6	CCRI/China	G1
131	Zhongzhimian8	CCRI/China	G1
132	Zhongmian50	CCRI/China	G1
133	Shizao1	Hebei/China	G1
134	Shikang126	Hebei/China	G1
135	Lumianyan19	Shandong/China	G1
136	Lumianyan35	Shandong/China	G1
137	Han686	Hebei/China	G1
138	CCRI58	CCRI/China	G1
139	CCRI69	CCRI/China	G1
140	Jifeng197	Hebei/China	G1
141	Lu16188Bt	Shandong/China	G1
142	Jinmian38	Shanxi/China	G1
143	20B	American	G1
144	Xinmian33B	American	G1
145	Liaomian27	Liaoning/China	G1
146	Zhongwu1051	CCRI/China	G1
147	Zhongwu1651	CCRI/China	G1
148	Zhongwu418	CCRI/China	G1
149	Zhongwu383	CCRI/China	G1
150	Zhongwu383-14	CCRI/China	G1
151	Zhongwu1384	CCRI/China	G1
152	Zhongwu2621	CCRI/China	G1
153	Zhongwu29	CCRI/China	G1
154	XiangC67	Hunan/China	G1
155	XiangC17	Hunan/China	G1
156	XiangC118	Hunan/China	G1
157	Luwu386	Shandong/China	G1
158	Acala63-74	American	G1
159	GP202gl16	American	G1
160	GP203gl56	American	G1
161	GP207gl277	American	G1
162	Pamaster464	American	G1
163	ISA4ne	France	G1
164	F280	France	G1
165	90-4-1	CCRI/China	G1
166	Shiwu87-7	Hebei/China	G1
167	Shaanwu9089-1	Shaanxi/China	G1
168	Hanwu143	Hebei/China	G1
169	Zhongwu642	CCRI/China	G1
170	Jin7308	Liaoning/China	G1
171	Shiwu107	Hebei/China	G1
172	Shiwu785	Hebei/China	G1
173	Hengwu904	Hebei/China	G1
174	2010Diziwu2	Hebei/China	G1
175	Enong071glandlessF3	Hubei/China	G1
176	Sumian3	Jiangsu/China	G1
177	Shi09	Shandong/China	G1
178	Lu25A	Shandong/China	G1
179	Zhong2101(D1）	CCRI/China	G1
180	Zhong152	CCRI/China	G1
181	Zhong21371	CCRI/China	G1
182	SGK9708（Former）	CCRI/China	G1
183	Zhongzi2514	CCRI/China	G1
184	Zhong1816	CCRI/China	G1
185	Verticillium-resistance 164	China	G1
186	ZhongR014121	CCRI/China	G1
187	American8123	American	G1
188	UA887(superior )	Unknown	G1
189	Sudan2	Sudan	G1
190	Australia152	Australia	G1
191	MSCO-12	American	G1
192	ZhongAR681-316	CCRI/China	G1
193	21371	CCRI/China	G1
194	Ari3697	CCRI/China	G1
195	Zhong2220	CCRI/China	G1
196	ZhongR1029	CCRI/China	G1
197	Zhongzi2566	CCRI/China	G1
198	Zhongzi2858	CCRI/China	G1
199	Ari1327	CCRI/China	G1
200	657-84	CCRI/China	G1
201	TM1-IPR	American	G1
202	Zhongyuan9115	CCRI/China	G1
203	Lunong9648	Shandong/China	G1
204	Bole6-3	Shandong/China	G1
205	Jinmian2	Liaoning/China	G1
206	Lumian2	Shandong/China	G1
207	Xuzhou142	Jiangsu/China	G1
208	Liaomian9	Liaoning/China	G1
209	Jinmian12	Shanxi/China	G1
210	Shaanzao2786	Shaanxi/China	G1
211	ZhongR971708	CCRI/China	G1
212	R01/Zhongsandu4121	CCRI/China	G1
213	Su9108/R03	Jiangsu/China	G1
214	A41772152	CCRI/China	G1
215	14214612	CCRI/China	G1
216	142199633	CCRI/China	G1
217	135	CCRI/China	G1
218	9901selection	CCRI/China	G1
219	Yumian9(Yuzao1109)	Henan/China	G1
220	CCRI35	CCRI/China	G1
221	Zhongzi9103	CCRI/China	G1
222	Yun93kang354	Shanxi/China	G1
223	Liao823-834-23	Liaoning/China	G1
224	Lu458	Shandong/China	G1
225	Handan333	Hebei/China	G1
226	Tu83-161	Xinjiang/China	G1
227	big boll cotton69	Shandong/China	G1
228	Linqing201	Shandong/China	G1
229	Zhong5913-2	CCRI/China	G1
230	Jin444	Liaoning/China	G1
231	Zhongyuan911	CCRI/China	G1
232	Ari3673	CCRI/China	G1
233	ZhongArc-185	CCRI/China	G1
234	Zhong4612yaH	CCRI/China	G1
235	RTwhitefiber	Australia	G1
236	USSR8908	USSR	G1
237	Zhong2201	CCRI/China	G1
238	Red boll	CCRI/China	G1
239	Zhongzi10	CCRI/China	G1
240	K042948	Henan/China	G1
241	Shaan960329-2yuan3	Shaanxi/China	G1
242	Zhongzi04184	CCRI/China	G1
243	4612Lu188 F5	Shandong/China	G1
244	53line	Henan/China	G1
245	Zhong31-204	CCRI/China	G1
246	ZhongR03	CCRI/China	G1
247	Zhong9708-221	CCRI/China	G1
248	Zhong507145	CCRI/China	G1
249	34line	Henan/China	G1
250	06BM01	Unknown	G1
251	E0902	Hubei/China	G1
252	E0904	Hubei/China	G1
253	Ejing92	Hubei/China	G1
254	Esha28	Hubei/China	G1
255	Ganmian6	Jiangxi/China	G1
256	Chuanmian239	Sichuan/China	G1
257	Emian18	Hubei/China	G1
258	Ganmian12	Jiangxi/China	G1
259	Si168	Jiangsu/China	G1
260	SuQ1	Jiangsu/China	G1
261	Suyuan7235	Jiangsu/China	G1
262	Ekangmian9	Hubei/China	G1
263	Jing55168	Hubei/China	G1
264	Sichang2lin	Jiangsu/China	G1
265	Su7036sobrinus	Jiangsu/China	G1
266	Sunong6	Jiangsu/China	G1
267	SuBR6206	Jiangsu/China	G1
268	Suyou6003	Jiangsu/China	G1
269	Jing55263	Hubei/China	G1
270	American28114-313	American	G1
271	AST104(high gossypol)	American	G1
272	CS50	Australia	G1
273	K471	Unknown	G1
274	Kaifeng043	Henan/China	G1
275	Arcot-1	India	G1
276	ZhongR773-72	CCRI/China	G1
277	ZhongARR40681	CCRI/China	G1
278	ZhongAR683-77	CCRI/China	G1
279	Zhong078	CCRI/China	G1
280	AustraliaBt	Australia	G1
281	Jifeng107	Hebei/China	G1
282	Yinmian1	Beijing/China	G1
283	Guoxinmian3	Hebei/China	G1
284	Handan109	Hebei/China	G1
285	CCRI1(SGK9708)	CCRI/China	G1
286	（3352-American8123）Bt	American	G1
287	DP2156	American	G1
288	Jifeng908	Hebei/China	G1
289	CCRI49	CCRI/China	G1
290	M23Bt	Unknown	G1
291	LA887/SuBt	China	G1
292	A41772BBt	Henan/China	G1
293	Lumianyan28	Shandong/China	G1
294	Lumianyan21(Lu1138)	Shandong/China	G1
295	CCRI43	CCRI/China	G1
296	Super early-maturing 3	Henan/China	G1
297	CCRI50	CCRI/China	G1
298	SGKshixuan321	Hebei/China	G1
299	Han802	Hebei/China	G1
300	Ji958	Hebei/China	G1
301	Ji4025	Hebei/China	G1
302	Lu343Bt F9	Shandong/China	G1
303	LuR8166Bt	Shandong/China	G1
304	GK20	Anhui/China	G1
305	SuBR6176Bt	Jiangsu/China	G1
306	Shikang278	Hebei/China	G1
307	Shikang39	Hebei/China	G1
308	Kang6(Bt)	American	G1
309	Kang8(Bt)	American	G1
310	Kang9(Bt)	American	G1
311	Kang16(Bt)	American	G1
312	Kang18(Bt)	American	G1
313	Kang19(Bt)	American	G1
314	Kang20(Bt)	American	G1
315	Kang21(Bt)	American	G1
316	Ji169	Hebei/China	G1
317	Xinqiu1	Shandong/China	G1
318	Nongda7	Hebei/China	G1
319	Nongda8	Hebei/China	G1
320	Nongda13	Hebei/China	G1
321	Nongda601	Hebei/China	G1
322	Zhongzhi86-6	CCRI/China	G1
323	Zhongwu151	CCRI/China	G1
324	Jiwu2821	Hebei/China	G2
325	Jiwu2046	Hebei/China	G2
326	Jiwu2808	Hebei/China	G2
327	Jiwu2031	Hebei/China	G2
328	Jiwu2034	Hebei/China	G2
329	Nongzi118	Hebei/China	G2
330	Nongzi174	Hebei/China	G2
331	Nongzi479	Hebei/China	G2
332	Nongzi108	Hebei/China	G2
333	Nongzi368	Hebei/China	G2
334	Yiwu1309	Henan/China	G2
335	Zhongwu1038	CCRI/China	G2
336	Zhongwu962	CCRI/China	G2
337	Zhongwu1098	CCRI/China	G2
338	Guangli cotton	CCRI/China	G2
339	Guangli cotton1	CCRI/China	G2
340	ISABC2	France	G2
341	Xiawu16	Hebei/China	G2
342	Xiawu21	Hebei/China	G2
343	Xiawu303	Hebei/China	G2
344	Xiawu493	Hebei/China	G2
345	Nongda61	Hebei/China	G2
346	Luwu401	Shandong/China	G2
347	Mianwu4176	Sichuan/China	G2
348	CCRI9	CCRI/China	G2
349	CCRI14	CCRI/China	G2
350	CCRI15	CCRI/China	G2
351	CCRI18	CCRI/China	G2
352	CCRI19	CCRI/China	G2
353	CCRI21	CCRI/China	G2
354	CCRI25	CCRI/China	G2
355	CCRI30	CCRI/China	G2
356	Zhong99	CCRI/China	G2
357	Zhong7259	CCRI/China	G2
358	Zhong30	CCRI/China	G2
359	Zhong31	CCRI/China	G2
360	Zhong32	CCRI/China	G2
361	Zhongzhi372	CCRI/China	G2
362	Yimian4	Henan/China	G2
363	Yimian8	Henan/China	G2
364	Jimian15	Hebei/China	G2
365	Jimian20	Hebei/China	G2
366	Jimian1	Hebei/China	G2
367	Jizhi17	Hebei/China	G2
368	Jihe328	Hebei/China	G2
369	Jizi123	Hebei/China	G2
370	Nongda94-7	Hebei/China	G2
371	Bao188	Hebei/China	G2
372	Lumian10	Shandong/China	G2
373	Hemian3	Shandong/China	G2
374	Pengzi70	Jiangxi/China	G2
375	Jinmian14	Shanxi/China	G2
376	Jinmian16	Shanxi/China	G2
377	Jinmian18	Shanxi/China	G2
378	Yunan3	Shanxi/China	G2
379	Shaanmian3	Shaanxi/China	G2
380	Shaanmian4	Shaanxi/China	G2
381	Shaanmian5	Shaanxi/China	G2
382	Shaanmian8	Shaanxi/China	G2
383	Shaanmian9	Shaanxi/China	G2
384	Shaanmian11	Shaanxi/China	G2
385	Shaan401	Shaanxi/China	G2
386	Shaan424	Shaanxi/China	G2
387	Shaan1155	Shaanxi/China	G2
388	Shaan5245	Shaanxi/China	G2
389	Shaan6192	Shaanxi/China	G2
390	Sumian6	Jiangsu/China	G2
391	Sumian7	Jiangsu/China	G2
392	Sumian11	Jiangsu/China	G2
393	Sumian12	Jiangsu/China	G2
394	Yanmian48	Jiangsu/China	G2
395	Xu261	Jiangsu/China	G2
396	Siyangkang76	Jiangsu/China	G2
397	Siyang168	Jiangsu/China	G2
398	Simian3	Jiangsu/China	G2
399	Litai8	Shandong/China	G2
400	Xiangmian16	Hunan/China	G2
401	Chuan414	Sichuan/China	G2
402	Chuanmian109	Sichuan/China	G2
403	Chuanpei2	Sichuan/China	G2
404	Mianyang83-21	Sichuan/China	G2
405	Chuanmian243	Sichuan/China	G2
406	Xiezuo1	Sichuan/China	G2
407	Xiangmian1	Henan/China	G2
408	McNair220	American	G2
409	Auburn623RNR	American	G2
410	Tashkent 1	Tashkent	G2
411	Yumian19	Henan/China	G2
412	PD0109	American	G2
413	PD2164	American	G2
414	PD2165	American	G2
415	PD3249	American	G2
416	PD4381	American	G2
417	PD6142	American	G2
418	PD6179	American	G2
419	PD9223	American	G2
420	LineF	American	G2
421	Zhong10	CCRI/China	G2
422	Zhong5581	CCRI/China	G2
423	Zhongyuan9117	CCRI/China	G2
424	AcalaSJ-4	American	G2
425	Lumian12	Shandong/China	G2
426	EE901	Hubei/China	G2
427	EE911	Hubei/China	G2
428	Jiangsumian3	Jiangsu/China	G2
429	ZhongkangA	CCRI/China	G2
430	Yumian12	Henan/China	G2
431	Yumian10	Henan/China	G2
432	Yumian14	Hebei/China	G2
433	Lu1024	Shandong/China	G2
434	Jinmian3	Shanxi/China	G2
435	Qinyuan4	Shaanxi/China	G2
436	Sumian8	Jiangsu/China	G2
437	Liaomian7	Liaoning/China	G2
438	Liaomian12	Liaoning/China	G2
439	Wanmian11	Anhui/China	G2
440	52-128	Sichuan/China	G2
441	86-1（72-100）	Henan/China	G2
442	Liaomian17	Liaoning/China	G2
443	Xinnongmian2	Xinjiang/China	G2
444	Xinluzao41	Xinjiang/China	G2
445	ChuanR128	Sichuan/China	G2
446	Boe26-6-4	Shandong/China	G2
447	Dianlu-4	Yunnan/China	G2
448	Brazil012	Brazil	G2
449	Kang1	Xinjiang/China	G2
450	Kang4	Xinjiang/China	G2
451	Kang10	Xinjiang/China	G2
452	Kang13	Xinjiang/China	G2
453	Kang14	Xinjiang/China	G2
454	Kang15	Xinjiang/China	G2
455	Kang17	Xinjiang/China	G2
456	Jiangsumian1	Jiangsu/China	G2
457	Liuzhuang1	Henan/China	G2
458	Lumian1	Shandong/China	G2
459	Lumian14	Shandong/China	G2
460	Jinmian7	Shanxi/China	G2
461	Shaan8092	Shaanxi/China	G2
462	Liaomian5	Liaoning/China	G2
463	Liaomian10	Liaoning/China	G2
464	Xinluzhong3	Xinjiang/China	G2
465	57-681	CCRI/China	G2
466	GK1	Anhui/China	G2
467	GK12	Anhui/China	G2
468	CCRI 30	CCRI/China	G2
469	4133Bt	Henan/China	G2
470	M2Bt4133	American	G2
471	Liaomian25	Liaoning/China	G2
472	Liaomian28	Liaoning/China	G2
473	Liao4493	Liaoning/China	G2
474	Liao4418	Liaoning/China	G2
475	Liao4076	Liaoning/China	G2
476	Liao1823	Liaoning/China	G2
477	Liao1854	Liaoning/China	G2
478	Liao1865	Liaoning/China	G2
479	Hengwu87-306	Hebei/China	G2
480	W82-1	Hebei/China	G2
481	Cangwu448	Hebei/China	G2
482	Cangwu626	Hebei/China	G2
483	Shiwu135	Hebei/China	G2
484	Hewu309	Hebei/China	G2
485	Jiwu2833	Hebei/China	G2
486	Jiwu256	Hebei/China	G2
487	751164-2	Hebei/China	G2
488	751893-2	Hebei/China	G2
489	603-1	Hebei/China	G2
490	Yuwu302	Henan/China	G2
491	Yuwu228	Henan/China	G2
492	Yuwu419	Henan/China	G2
493	Yuwu221	Henan/China	G2
494	Yuwu19	Henan/China	G2
495	Yuwu424	Henan/China	G2
496	Yuwu620	Henan/China	G2
497	Yuwu1020	Henan/China	G2
498	Yuwu561	Henan/China	G2
499	Zhongwu14-6	CCRI/China	G2
500	Zhongwu2313	CCRI/China	G2
501	Zhongwu892	CCRI/China	G2
502	Zhongwu1092	CCRI/China	G2
503	Zhongwu1316-3	CCRI/China	G2
504	Zhongwu1316kang	CCRI/China	G2
505	Zhongwu3385	CCRI/China	G2
506	Zhongwu383-1	CCRI/China	G2
507	Zhongwu374-G	CCRI/China	G2
508	Zhongwu473	CCRI/China	G2
509	Zhongwu1617	CCRI/China	G2
510	Zhongwu1440	CCRI/China	G2
511	Zhongwu5601	CCRI/China	G2
512	Zhongwu0548	CCRI/China	G2
513	XiangC90	Hunan/China	G2
514	XiangC105	Hunan/China	G2
515	XiangC74	Hunan/China	G2
516	XiangC70	Hunan/China	G2
517	XiangC48	Hunan/China	G2
518	XiangC72	Hunan/China	G2
519	89wu121	Hebei/China	G2
520	Xiangshuangwu	Hunan/China	G2
521	Luwu16	Shandong/China	G2
522	Luwu403	Shandong/China	G2
523	Luwu4006	Shandong/China	G2
524	Luwu116	Shandong/China	G2
525	Luwu373	Shandong/China	G2
526	Luwuguan9	Shandong/China	G2
527	Liaowu29-21B	Shandong/China	G2
528	Liaowu19B	Shandong/China	G2
529	Liaowu21B	Shandong/China	G2
530	Liaowu38B	Shandong/China	G2
531	Fangwu2	Jiangsu/China	G2
532	Fangwu7919	Jiangsu/China	G2
533	Fangwu8860	Jiangsu/China	G2
534	Fangwu77-382	Jiangsu/China	G2
535	Suwu58-8	Jiangsu/China	G2
536	Suwu76-63	Jiangsu/China	G2
537	Suwu77-702	Jiangsu/China	G2
538	Xuwu1 line	Jiangsu/China	G2
539	Zhemian9	Zhejiang/China	G2
540	Wanwu1	Anhui/China	G2
541	Wanwu85B5	Anhui/China	G2
542	Jing4585	Hubei/China	G2
543	Kang glandlesscotton	Zhejiang/China	G2
544	Mianyang5205	Sichuan/China	G2
545	Shaanwu9056	Shaanxi/China	G2
546	Fenwu-1006	Shanxi/China	G2
547	Fenwu195	Shanxi/China	G2
548	Bud glandlesscotton	Zhejiang/China	G2
549	Li771-436	Hunan/China	G2
550	Acala63-69	American	G2
551	Acala63-75	American	G2
552	LambrightGL-N	American	G2
553	Mexico45μ	Mexico	G2
554	Mexico35-W	Mexico	G2
555	Mexico35XL	Mexico	G2
556	GP205	American	G2
557	Pamaster784	American	G2
558	TX-tgmon	Unknown	G2
559	Boygland	Unknown	G2
560	ST213	American	G2
561	IRMA197	Unknown	G2
562	gless	American	G2
563	Lockett22	Unknown	G2
564	G45E	American	G2
565	Chad3	Chad	G2
566	Baowu87-30	Hebei/China	G2
567	Baowu86-34	Hebei/China	G2
568	A34	Hebei/China	G2
569	Hengwu8930	Hebei/China	G2
570	Shengwu114	Hebei/China	G2
571	Shengwu235	Hebei/China	G2
572	Hanwu9216	Hebei/China	G2
573	Shengwu538	Hebei/China	G2
574	Shengwu91-5	Hebei/China	G2
575	Zhongwu268	CCRI/China	G2
576	Zhong0548	CCRI/China	G2
577	Shaanwu6051-28	Shaanxi/China	G2
578	Liao354	Liaoning/China	G2
579	Liaowu2158	Liaoning/China	G2
580	Liaowu2152	Liaoning/China	G2
581	Jin1386	Liaoning/China	G2
582	Luwu357	Shandong/China	G2
583	Shiwu1718	Hebei/China	G2
584	Cangwu34	Hebei/China	G2
585	Cangdi99	Shanxi/China	G2
586	Luwu4001	Shandong/China	G2
587	Yuwu69	Henan/China	G2
588	2002parent9	Hebei/China	G2
589	2010Diziwu1	Hebei/China	G2
590	149-F	American	G2
591	AH2	Henan/China	G2
592	PD3264	American	G2
593	Emian9	Hubei/China	G2
594	Jimian3	Hebei/China	G2
595	Sumian2	Jiangsu/China	G2
596	Zhong505107（D32）	CCRI/China	G2
597	Lu16Bt-lu188	Shandong/China	G2
598	Qinli514	Shaanxi/China	G2
599	AustraliaSiv2	Australia	G2
600	Acala SJ-4	American	G2
601	CS-85（Australia）	Australia	G2
602	Turkmen upland cotton	Turkmen	G2
603	Uganda3	Uganda	G2
604	HG-BR-8	Unknown	G2
605	Chad cotton	Chad	G2
606	L142-9	Unknown	G2
607	r4136	Unknown	G2
608	M-8124-1159	American	G2
609	Xinluzao38	Xinjiang/China	G2
610	ZhongR1028	CCRI/China	G2
611	ZhongR2013	CCRI/China	G2
612	ZhongR 2052	CCRI/China	G2
613	ZhongR1528	CCRI/China	G2
614	Zhongzi3012	CCRI/China	G2
615	Ari1334	CCRI/China	G2
616	Ari971	American	G2
617	ZhongRI015	CCRI/China	G2
618	CZA(70)33	Australia	G2
619	ZhongAR40772	CCRI/China	G2
620	Wusan long lint	Hubei/China	G2
621	Liaomian18	Liaoning/China	G2
622	Bole07-301	Shandong/China	G2
623	BoleY3	Shandong/China	G2
624	BoleY10	Shandong/China	G2
625	Jimian8	Hebei/China	G2
626	Xuzhou209	Jiangsu/China	G2
627	Xuzhou514	Jiangsu/China	G2
628	Jimian11	Hebei/China	G2
629	CCRI10	CCRI/China	G2
630	Montenegro cotton 1	Liaoning/China	G2
631	Xinluzao7	Xinjiang/China	G2
632	Xinyan96-48	Xinjiang/China	G2
633	Xinluzao6	Xinjiang/China	G2
634	1421/Zhongzi10	CCRI/China	G2
635	9909	CCRI/China	G2
636	Qinyuan93089	Shaanxi/China	G2
637	Shaan1155×kang6	Shaanxi/China	G2
638	Xuzhou219	Jiangsu/China	G2
639	USSR 91line	USSR	G2
640	Jin90kang282	Shanxi/China	G2
641	KuqaT94-4	Xinjiang/China	G2
642	Yun93kang393	Shanxi/China	G2
643	Jiyuan12-13	Hebei/China	G2
644	S-050031	CCRI/China	G2
645	Yu284	Henan/China	G2
646	Arcot438	American	G2
647	MM-2	American	G2
648	RNX187	CCRI/China	G2
649	Yu17-202	Henan/China	G2
650	ZhongyuanHST1	CCRI/China	G2
651	ZhongAR-RNX311	CCRI/China	G2
652	ZhongG5	CCRI/China	G2
653	ZhongARNnXu	CCRI/China	G2
654	Zhongzi4480	CCRI/China	G2
655	Ji91-31	Hebei/China	G2
656	Kuytun 80-2056W(Xinluzao-3)	Xinjiang/China	G2
657	Sha24-3	Unknown	G2
658	Arkansas 971	American	G2
659	Tashkent 6	Tashkent	G2
660	Burundi3363	Burundi	G2
661	AcalaSJ-1-9	American	G2
662	Acala SJ-5	American	G2
663	Shaan2747	Shaanxi/China	G2
664	Yun92kang124	Shanxi/China	G2
665	ZhongzhiBD89	CCRI/China	G2
666	Liao4853	Liaoning/China	G2
667	Yongji1	Shanxi/China	G2
668	USSR8911	USSR	G2
669	ZhongzhiBD13	CCRI/China	G2
670	Liaomian19	Liaoning/China	G2
671	Xiang212	Hunan/China	G2
672	Xiang163	Hunan/China	G2
673	J02-247	Jiangsu/China	G2
674	AustraliaBzi10	Australia	G2
675	838	CCRI/China	G2
676	Humian204	Shanghai/China	G2
677	Wanmian8	Anhui/China	G2
678	Sumian9	Jiangsu/China	G2
679	Nandanbadi big flower	Guangxi/China	G2
680	Shenmian5	Jiangsu/China	G2
681	Simian2	Jiangsu/China	G2
682	early-maturing long fiber 7	Xinjiang/China	G2
683	Suxu138(early-maturing)	Jiangsu/China	G2
684	Nshangqu big flower	Sichuan/China	G2
685	Changde184	Hunan/China	G2
686	Hu749513	Shanghai/China	G2
687	SuBR6109	Jiangsu/China	G2
688	Suyou6070	Jiangsu/China	G2
689	Suyuan04-3	Jiangsu/China	G2
690	Sumian9108	Anhui/China	G2
691	J02-508	Jiangsu/China	G2
692	Huazhong91-0102	Hubei/China	G2
693	Mianyang73-39	Sichuan/China	G2
694	Kenya2	Kenya	G2
695	JCG94	American	G2
696	GP95	American	G2
697	Conventional resistance cotton	Jiangsu/China	G2
698	ST474	American	G2
699	MSCO-11	American	G2
700	Burundi cotton	Burundi	G2
701	N98-251	Unknown	G2
702	DES926	Unknown	G2
703	Miscot7803-52	American	G2
704	S031722	Unknown	G2
705	Han8901	Hebei/China	G2
706	Xiangmian2	Hunan/China	G2
707	Jinmian31	Shanxi/China	G2
708	Shuofeng165	Xinjiang/China	G2
709	M21Bt	Unknown	G2
710	CCRI44	CCRI/China	G2
711	Ji668	Hebei/China	G2
712	SuBR6202Bt	Jiangsu/China	G2
713	Kang11(Bt)	American	G2
714	Kang12(Bt)	American	G2
715	Kang22(Bt)	American	G2
716	Jimian26	Hebei/China	G2
717	Lumian6	Shandong/China	G2
718	Hanwu23	Hebei/China	G2
719	Jiwu1309	Hebei/China	G2
a: Population was assigned based on NJ analysis.

## Sheet: Table S2 - ANOVA of traits
Table S2. Analysis of variance (ANOVA) results of the fibre quality traits
Traits	Source of variation	df	SS	MS	F-value
FL	Genotype	718	12264.3	17.0812	26.06**
	Environment	7	12486.3	1783.76	2721.14**
	Genotype × environment	5026	11242.5	2.23686	3.41**
FS	Genotype	718	25817.4	35.9573	15.83**
	Environment	7	34465.6	4923.66	2167.13**
	Genotype × environment	5026	26886.8	5.34953	2.35**
FM	Genotype	718	1009.47	1.40595	54.78**
	Environment	7	963.427	137.632	5362.3**
	Genotype × environment	5026	891.987	0.177474	6.91**
FU	Genotype	718	4528.26	6.30677	7.03**
	Environment	7	8149.18	1164.17	1297.17**
	Genotype × environment	5026	10557	2.10047	2.34**
FE	Genotype	718	235.716	0.328295	8.58**
	Environment	7	1360.64	194.377	5078.19**
	Genotype × environment	5026	1192.61	0.237289	6.2**
df indicates the degrees of freedom, SS indicates the sum of squares, MS indicates the mean square.
*, ** Significant differences at P < 0.05 and P < 0.01, respectively

## Sheet: Table S3 - Candidate Genes List
Table S3. List of 612 candidate genes with fibre quality traits
Number	Traits	Chromsome	Gene ID	Distance to nearest associated SNP	Annotation	Reported in cotton1	References		Expression level2
1	FL	A10	Gh_A10G2029	100-150	hypothetical protein	U
2	FL	A10	Gh_A10G2027	150-200	subtilisin-like serine endopeptidase family protein	U			<1
3	FL	A10	Gh_A10G2028	150-200	hypothetical protein	U
4	FL	D03	Gh_D03G0302	0-10	Leucine-rich receptor-like protein kinase family protein	Y	COTTON	Li et al., 2005
5	FL	D03	Gh_D03G0300	10-50	Leucine-rich repeat transmembrane protein kinase	N	NICOTIANA	Bi et al., 2016
6	FL	D03	Gh_D03G0301	10-50	peroxisomal NAD-malate dehydrogenase 1	Y	COTTON	Zhou et al., 2013
7	FL	D03	Gh_D03G0303	10-50	Leucine-rich receptor-like protein kinase family protein	Y	COTTON	Li et al., 2005
8	FL	D03	Gh_D03G0304	10-50	basic helix-loop-helix (bHLH) DNA-binding superfamily protein	Y	COTTON	Meng et al., 2009	<1
9	FL	D03	Gh_D03G0297	50-100	hypothetical protein	U
10	FL	D03	Gh_D03G0298	50-100	cytochrome c oxidase-related	Y	COTTON	Suzuki et al., 2013
11	FL	D03	Gh_D03G0299	50-100	hypothetical protein	U
12	FL	D03	Gh_D03G0305	50-100	basic helix-loop-helix (bHLH) DNA-binding superfamily protein	Y	COTTON	Meng et al., 2009
13	FL	D03	Gh_D03G0306	50-100	major facilitator superfamily protein	Y	COTTON	Park et al., 2010
14	FL	D03	Gh_D03G0307	50-100	UDP-glycosyltransferase superfamily protein	Y	COTTON	Tai et al., 2008
15	FL	D03	Gh_D03G0293	100-150	zinc ion binding	U
16	FL	D03	Gh_D03G0294	100-150	xyloglucan endotransglucosylase/hydrolase 6	Y	COTTON	Shao et al., 2011
17	FL	D03	Gh_D03G0295	100-150	proton gradient regulation 3	Y	COTTON	Shahid et al., 2012
18	FL	D03	Gh_D03G0296	100-150	hypothetical protein	U			<1
19	FL	D03	Gh_D03G0308	100-150	SPT2 chromatin protein	U
20	FL	D03	Gh_D03G0309	100-150	hypothetical protein	U			<1
21	FL	D03	Gh_D03G0310	100-150	hAT dimerisation domain-containing protein / transposase-related	U			<1
22	FL	D03	Gh_D03G0311	100-150	phosphoenolpyruvate carboxykinase 1	Y	COTTON	Li et al., 2010
23	FL	D03	Gh_D03G0291	150-200	Serine carboxypeptidase S28 family protein	Y	COTTON	Li et al., 2002
24	FL	D03	Gh_D03G0292	150-200	Homeobox-leucine zipper protein family	N	ARABIDOPSIS	Rueda et al., 2005
25	FL	D03	Gh_D03G0312	150-200	Aldolase-type TIM barrel family protein	N	ARABIDOPSIS	Lu et al., 2012
26	FL	D03	Gh_D03G0313	150-200	LisH/CRA/RING-U-box domains-containing protein	N	ARABIDOPSIS	Tomastikova et al., 2012
27	FL	D03	Gh_D03G0314	150-200	zinc finger (C3HC4-type RING finger) family protein	Y	COTTON	Kurek et al., 2002
28	FL	D03	Gh_D03G0315	150-200	indole-3-acetic acid inducible 9	Y	COTTON	Kim et al., 2015
29	FL	D05	Gh_D05G1523	0-10	Leucine-rich repeat protein kinase family protein	Y	COTTON	Shi et al., 2014
30	FL	D05	Gh_D05G1524	0-10	polyketide cyclase/dehydrase and lipid transport superfamily protein	N	ARABIDOPSIS	Satheesh et al., 2014
31	FL	D05	Gh_D05G1525	0-10	alfin-like 6	N	ARABIDOPSIS	Chandrika et al., 2013
32	FL	D05	Gh_D05G1521	10-50	NADH dehydrogenase (ubiquinone)s	N	ARABIDOPSIS	Takabayashi et al., 2009
33	FL	D05	Gh_D05G1522	10-50	citrate synthase family protein	Y	COTTON	Wang et al., 2011
34	FL	D05	Gh_D05G1526	10-50	Dof-type zinc finger DNA-binding family protein	N	SOYBEAN	Wang et al., 2007
35	FL	D05	Gh_D05G1527	10-50	OBF binding protein 4	N	ARABIDOPSIS	Chen et al., 1996
36	FL	D05	Gh_D05G1528	10-50	AP2/B3-like transcriptional factor family protein	N	RICE	Zhang et al., 2016	<1
37	FL	D05	Gh_D05G1529	10-50	ribosomal protein S5 family protein	N	ARABIDOPSIS	Zhang et al., 2016
38	FL	D05	Gh_D05G1530	10-50	LEUNIG_homolog	Y	COTTON	Batista et al., 2015
39	FL	D05	Gh_D05G1514	50-100	hypothetical protein	U
40	FL	D05	Gh_D05G1515	50-100	hypothetical protein	U
41	FL	D05	Gh_D05G1516	50-100	nucleic acid-binding, OB-fold-like protein	Y	COTTON	Celorio-Mancera et al., 2013
42	FL	D05	Gh_D05G1517	50-100	MAC/Perforin domain-containing protein	N	ARABIDOPSIS	Morita-Yamamuro et al., 2005
43	FL	D05	Gh_D05G1518	50-100	mitochondrial substrate carrier family protein	N	ARABIDOPSIS	Gigolashvili et al., 2012
44	FL	D05	Gh_D05G1519	50-100	dormancy-associated protein-like 1	N	PEACH	Jimenez et al., 2009
45	FL	D05	Gh_D05G1520	50-100	zinc finger C-x8-C-x5-C-x3-H type family protein	N	ARABIDOPSIS	Terol J et al., 2001
46	FL	D05	Gh_D05G1531	50-100	VQ motif-containing protein	N	RICE	Li et al., 2014
47	FL	D05	Gh_D05G1532	50-100	arabinogalactan protein 31	Y	COTTON	Huang et al., 2013
48	FL	D05	Gh_D05G1533	50-100	Eukaryotic translation initiation factor 3 subunit 7 (eIF-3)	N	RICE	Li et al., 2016
49	FL	D05	Gh_D05G1534	50-100	basic helix-loop-helix (bHLH) DNA-binding superfamily protein	Y	COTTON	Meng et al., 2009	<1
50	FL	D05	Gh_D05G1511	100-150	rna processing factor 2	N	ARABIDOPSIS	Hauler et al., 2013
51	FL	D05	Gh_D05G1512	100-150	DNAJ heat shock family protein	N	ARABIDOPSIS	Yang et al., 2009
52	FL	D05	Gh_D05G1513	100-150	alpha-glucan phosphorylase 2	N	RICE	Hwang et al., 2010
53	FL	D05	Gh_D05G1535	100-150	protein kinase superfamily protein	Y	COTTON	Huang et al., 2008
54	FL	D05	Gh_D05G1536	100-150	protein of unknown function (DUF616)	U
55	FL	D05	Gh_D05G1506	150-200	transcriptional factor B3 family protein / auxin-responsive factor AUX/IAA-related	Y	COTTON	Sun et al., 2015
56	FL	D05	Gh_D05G1507	150-200	thioredoxin superfamily protein	Y	COTTON	Li et al., 2016
57	FL	D05	Gh_D05G1508	150-200	NAC domain containing protein 10	Y	COTTON	Huang et al., 2013
58	FL	D05	Gh_D05G1509	150-200	protein kinase superfamily protein	Y	COTTON	Huang et al., 2008
59	FL	D05	Gh_D05G1510	150-200	HAESA-like 1	N	SOYBEAN	Tucker et al., 2012
60	FL	D05	Gh_D05G1537	150-200	hypothetical protein	U
61	FL	D05	Gh_D05G1538	150-200	ribosomal protein L21	N	WHEAT	Liu et al., 2014
62	FL	D05	Gh_D05G1539	150-200	glucan synthase-like 1	Y	COTTON	Ruan et al., 2004
63	FL	D05	Gh_D05G1540	150-200	uncharacterised protein family (UPF0497)	U
64	FL	D05	Gh_D05G1541	150-200	LSD1 zinc finger family protein	Y	COTTON	Hozain et al., 2012
65	FL	D05	Gh_D05G1542	150-200	RING membrane-anchor 1	N	ARABIDOPSIS	Son et al., 2009
66	FL	D05	Gh_D05G1543	150-200	Cystathionine beta-synthase (CBS) family protein	U			<1
67	FL	D06	Gh_D06G0023	0-10	salt tolerance homolog2	N	ARABIDOPSIS	Nagaoka et al., 2003
68	FL	D06	Gh_D06G0024	0-10	Leucine-rich repeat transmembrane protein kinase	N	NICOTIANA	Bi et al., 2016
69	FL	D06	Gh_D06G0016	10-50	transducin/WD40 repeat-like superfamily protein	Y	COTTON	Sun et al., 2012
70	FL	D06	Gh_D06G0017	10-50	ATPase, F0/V0 complex, subunit C protein	Y	COTTON	Pang et al., 2010
71	FL	D06	Gh_D06G0018	10-50	Leucine-rich repeat transmembrane protein kinase	N	NICOTIANA	Bi et al., 2016
72	FL	D06	Gh_D06G0019	10-50	transducin/WD40 repeat-like superfamily protein	Y	COTTON	Sun et al., 2012	<1
73	FL	D06	Gh_D06G0020	10-50	ATP binding microtubule motor family protein	Y	COTTON	Xu et al., 2007	<1
74	FL	D06	Gh_D06G0021	10-50	hypothetical protein	U			<1
75	FL	D06	Gh_D06G0022	10-50	hypothetical protein	U			<1
76	FL	D06	Gh_D06G0025	10-50	SHI-related sequence 5	N	ARABIDOPSIS	Hong et al., 2012
77	FL	D06	Gh_D06G0011	50-100	SAUR-like auxin-responsive protein family	N	ARABIDOPSIS	Markakis et al., 2013
78	FL	D06	Gh_D06G0012	50-100	S-adenosyl-L-methionine-dependent methyltransferases superfamily protein	Y	COTTON	Lorenzin et al., 2001
79	FL	D06	Gh_D06G0013	50-100	Zinc finger C-x8-C-x5-C-x3-H type family protein	N	ARABIDOPSIS	Terol et al., 2001
80	FL	D06	Gh_D06G0014	50-100	IQ-domain 32	N
81	FL	D06	Gh_D06G0015	50-100	regulator of chromosome condensation (RCC1) family protein	U
82	FL	D06	Gh_D06G0026	50-100	Mannose-binding lectin superfamily protein	Y	COTTON	Roy et al., 2002	<1
83	FL	D06	Gh_D06G0007	100-150	Abscisic acid-responsive (TB2/DP1, HVA22) family protein	N	PEPPER	Choi et al., 2011
84	FL	D06	Gh_D06G0008	100-150	glycosyl hydrolase 9B5	Y	COTTON	Zhang et al., 2005
85	FL	D06	Gh_D06G0009	100-150	SAUR-like auxin-responsive protein family	Y	COTTON	Wang et al., 2013
86	FL	D06	Gh_D06G0010	100-150	plant protein of unknown function (DUF869)	U
87	FL	D06	Gh_D06G0027	100-150	cytokinin oxidase 5	Y	COTTON	Nisler et al., 2016
88	FL	D06	Gh_D06G0028	100-150	Tetrapyrrole (Corrin/Porphyrin) Methylases	N	ARABIDOPSIS	Balsemao-Pires et al., 2011
89	FL	D06	Gh_D06G0029	100-150	BEL1-like homeodomain 11	N	POTATO	Sharma et al., 2014
90	FL	D06	Gh_D06G0030	100-150	BEL1-like homeodomain 7	N	POTATO	Sharma et al., 2014
91	FL	D06	Gh_D06G0031	100-150	translocon at the inner envelope membrane of chloroplasts 20	N	ARABIDOPSIS	Hiltbrunner et al., 2001
92	FL	D06	Gh_D06G0032	100-150	basic leucine-zipper 44	N	RICE	Park et al., 2015
93	FL	D06	Gh_D06G0001	150-200	gibberellin-regulated family protein	Y	COTTON	Liu et al., 2013
94	FL	D06	Gh_D06G0002	150-200	SNARE-like superfamily protein	N	LOTUS JAPONICUS	Thu et al., 2002
95	FL	D06	Gh_D06G0003	150-200	hexokinase 3	Y	COTTON	Thaker et al., 1999
96	FL	D06	Gh_D06G0004	150-200	plant protein of unknown function (DUF827)	U
97	FL	D06	Gh_D06G0005	150-200	hypothetical protein	U			<1
98	FL	D06	Gh_D06G0006	150-200	DnaJ/Hsp40 cysteine-rich domain superfamily protein	Y	COTTON	Zahid et al., 2016
99	FL	D06	Gh_D06G0033	150-200	HXXXD-type acyl-transferase family protein	U			<1
100	FL	D07	Gh_D07G1797	10-50	glutamine dumper 4	N	ARABIDOPSIS	Ma et al., 2014
101	FL	D07	Gh_D07G1798	10-50	6-phosphogluconate dehydrogenase family protein	N	PEA	Chugh et al., 1999
102	FL	D07	Gh_D07G1799	10-50	galacturonosyltransferase 9	Y	COTTON	Chi et al., 2009
103	FL	D07	Gh_D07G1796	50-100	myb domain protein 20	Y	COTTON	Zhang et al., 2011	<1
104	FL	D07	Gh_D07G1794	100-150	hypothetical protein	U
105	FL	D07	Gh_D07G1795	100-150	tetratricopeptide repeat (TPR)-like superfamily protein	N	ARABIDOPSIS	Lin et al., 2009	<1
106	FL	D07	Gh_D07G1800	100-150	basic leucine-zipper 42	N	RICE	Park et al., 2015
107	FL	D07	Gh_D07G1793	150-200	O-glycosyl hydrolases family 17 protein	N	MAIZE	Liao et al., 2012
108	FL	D11	Gh_D11G1924	100-150	hypothetical protein	U			<1
109	FL	D11	Gh_D11G1921	150-200	transducin/WD40 repeat-like superfamily protein	Y	COTTON	Sun Q et al., 2012	<1
110	FL	D11	Gh_D11G1922	150-200	transducin/WD40 repeat-like superfamily protein	Y	COTTON	Sun Q et al., 2012	<1
111	FL	D11	Gh_D11G1923	150-200	protein of unknown function, DUF547	U
112	FL/ FE	A10	Gh_A10G2034	0-10	bifunctional inhibitor/lipid-transfer protein/seed storage 2S albumin superfamily protein	Y	COTTON	Schmutz et al., 1996
113	FL/ FE	A10	Gh_A10G2035	0-10	maternal effect embryo arrest 60	N	ARABIDOPSIS	Li et al., 2015
114	FL/ FE	A10	Gh_A10G2036	0-10	ROP guanine nucleotide exchange factor 5	N	ARABIDOPSIS	Zhao et al., 2013
115	FL/ FE	A10	Gh_A10G2039	0-10	UDP-glycosyltransferase superfamily protein	Y	COTTON	Tai et al., 2008	<1
116	FL/ FE	A10	Gh_A10G2040	0-10	UDP-glucosyl transferase 85A3	Y	COTTON	Tai et al., 2008
117	FL/ FE	A10	Gh_A10G2041	0-10	UDP-glucosyl transferase 85A2	Y	COTTON	Tai et al., 2008
118	FL/ FE	A10	Gh_A10G2031	10-50	F-box family protein	Y	COTTON	Hu et al., 2013	<1
119	FL/ FE	A10	Gh_A10G2032	10-50	hypothetical protein	U			<1
120	FL/ FE	A10	Gh_A10G2033	10-50	bifunctional inhibitor/lipid-transfer protein/seed storage 2S albumin superfamily protein	Y	COTTON	Schmutz et al., 1996
121	FL/ FE	A10	Gh_A10G2037	10-50	guanylyl cyclase 1	N	PHARBITIS NIL	Szmidt-Jaworska et al., 2009
122	FL/ FE	A10	Gh_A10G2038	10-50	hypothetical protein	U
123	FL/ FE	A10	Gh_A10G2042	10-50	UDP-glucosyl transferase 85A2	Y	COTTON	Tai et al., 2008
124	FL/ FE	A10	Gh_A10G2043	10-50	UDP-glucosyl transferase 85A3	Y	COTTON	Tai et al., 2008	<1
125	FL/ FE	A10	Gh_A10G2044	10-50	HSP20-like chaperones superfamily protein	N	LOTUS JAPONICUS	Wang et al., 2013
126	FL/ FE	A10	Gh_A10G2045	10-50	F-box and associated interaction domains-containing protein	N	ARABIDOPSIS	Yasuhara et al., 2004	<1
127	FL/ FE	A10	Gh_A10G2030	50-100	hypothetical protein	U
128	FL/ FE	A10	Gh_A10G2046	100-150	F-box and associated interaction domains-containing protein	N	ARABIDOPSIS	Yasuhara et al., 2004
129	FL/ FE	A10	Gh_A10G2047	100-150	F-box and associated interaction domains-containing protein	N	ARABIDOPSIS	Yasuhara et al., 2004	<1
130	FL/ FE	A10	Gh_A10G2048	100-150	bifunctional inhibitor/lipid-transfer protein/seed storage 2S albumin superfamily protein	Y	COTTON	Schmutz et al., 1996	<1
131	FL/ FE	A10	Gh_A10G2049	150-200	bifunctional inhibitor/lipid-transfer protein/seed storage 2S albumin superfamily protein	Y	COTTON	Schmutz et al., 1996
132	FL/ FE	A10	Gh_A10G2050	150-200	protein of unknown function (DUF620)	U
133	FL/ FE	A10	Gh_A10G2051	150-200	RING/FYVE/PHD zinc finger superfamily protein	Y	COTTON	Ho et al., 2010
134	FL/ FE	A10	Gh_A10G2052	150-200	myb domain protein 109	Y	COTTON	Suo et al., 2003
135	FL/ FE	D05	Gh_D05G1445	0-10	eukaryotic translation initiation factor 4E	N	COMMON BEAN	Feng et al., 2015
136	FL/ FE	D05	Gh_D05G1446	0-10	H(+)-ATPase 6	Y	COTTON	Tang et al., 2012	<1
137	FL/ FE	D05	Gh_D05G1447	0-10	DNA-binding bromodomain-containing protein	N	ARABIDOPSIS	Wang et al., 2011
138	FL/ FE	D05	Gh_D05G1448	0-10	Nodulin MtN3 family protein	U			<1
139	FL/ FE	D05	Gh_D05G1439	10-50	MEI2-like protein 5	N	ARABIDOPSIS	Kaur et al., 2006
140	FL/ FE	D05	Gh_D05G1440	10-50	ribosomal protein L32e	N	RICE	Mukhopadhyay et al., 2013
141	FL/ FE	D05	Gh_D05G1441	10-50	hypothetical protein	U
142	FL/ FE	D05	Gh_D05G1442	10-50	AWPM-19-like family protein	N	RICE	Chen et al., 2015
143	FL/ FE	D05	Gh_D05G1443	10-50	hypothetical protein	U
144	FL/ FE	D05	Gh_D05G1444	10-50	xyloglucan endotransglucosylase/hydrolase 16	Y	COTTON	Shao et al., 2011	<1
145	FL/ FE	D05	Gh_D05G1449	10-50	protein of unknown function, DUF584	U
146	FL/ FE	D05	Gh_D05G1450	10-50	pentatricopeptide repeat (PPR) superfamily protein	Y	COTTON	Yang et al., 2010
147	FL/ FE	D05	Gh_D05G1451	10-50	trehalose-6-phosphate synthase	Y	COTTON	Kosmas et al., 2006
148	FL/ FE	D05	Gh_D05G1452	10-50	hypothetical protein	U
149	FL/ FE	D05	Gh_D05G1453	10-50	GDSL-like Lipase/acylhydrolase superfamily protein	N	BRASSICA NAPUS	Tan et al., 2014
150	FL/ FE	D05	Gh_D05G1454	10-50	UDP-N-acetylglucosamine (UAA) transporter family	Y	COTTON	Zwiegelaar et al., 2006
151	FL/ FE	D05	Gh_D05G1455	10-50	MAC/Perforin domain-containing protein	N	ARABIDOPSIS	Morita-Yamamuro et al., 2005
152	FL/ FE	D05	Gh_D05G1456	10-50	protein kinase family protein with leucine-rich repeat domain	Y	COTTON	Huang Q S et al., 2008	<1
153	FL/ FE	D05	Gh_D05G1434	50-100	hypothetical protein	U
154	FL/ FE	D05	Gh_D05G1435	50-100	kinase-related protein of unknown function (DUF1296)	N
155	FL/ FE	D05	Gh_D05G1436	50-100	peptidase S41 family protein	Y	COTTON	Hu et al., 2016
156	FL/ FE	D05	Gh_D05G1437	50-100	carbohydrate-binding X8 domain superfamily protein	N	TOBACCO	Vandenborre et al., 2009
157	FL/ FE	D05	Gh_D05G1438	50-100	tetratricopeptide repeat (TPR)-like superfamily protein	N	ARABIDOPSIS	Lin et al., 2009
158	FL/ FE	D05	Gh_D05G1457	50-100	protein kinase family protein with leucine-rich repeat domain	Y	COTTON	Huang et al., 2008
159	FL/ FE	D05	Gh_D05G1458	50-100	Leucine-rich repeat transmembrane protein kinase	N	NICOTIANA	Bi et al., 2016
160	FL/ FE	D05	Gh_D05G1459	50-100	hypothetical protein	U
161	FL/ FE	D05	Gh_D05G1460	50-100	cellulose synthase family protein	Y	COTTON	Iqbal et al., 2016
162	FL/ FE	D05	Gh_D05G1431	100-150	O-acetyltransferase family protein	N	RICE	Ohsato et al., 2007
163	FL/ FE	D05	Gh_D05G1432	100-150	WRKY DNA-binding protein 28	Y	COTTON	Chu et al., 2015
164	FL/ FE	D05	Gh_D05G1433	100-150	Ca2+ activated outward rectifying K+ channel 6	U			<1
165	FL/ FE	D05	Gh_D05G1461	100-150	ribosomal protein L16B	N	ARABIDOPSIS	Williams et al., 1995
166	FL/ FE	D05	Gh_D05G1462	100-150	O-fucosyltransferase family protein	U
167	FL/ FE	D05	Gh_D05G1463	100-150	Xanthine/uracil permease family protein	U
168	FL/ FE	D05	Gh_D05G1464	100-150	CBL-interacting protein kinase 12	Y	COTTON	He et al., 2013
169	FL/ FE	D05	Gh_D05G1465	100-150	delay of germination 1	U			<1
170	FL/ FE	D05	Gh_D05G1429	150-200	chlorophyll A/B binding protein 1	Y	COTTON	Ranjan et al., 2015
171	FL/ FE	D05	Gh_D05G1430	150-200	drug/metabolite transporter superfamily protein	N	ARABIDOPSIS	Lundmark et al., 2006
172	FL/ FE	D05	Gh_D05G1466	150-200	myb-like HTH transcriptional regulator family protein	Y	COTTON	Yang et al., 2006
173	FL/ FE	D05	Gh_D05G1467	150-200	protein of unknown function (DUF688)	U			<1
174	FL/ FE	D05	Gh_D05G1468	150-200	PYR1-like 12	U			<1
175	FL/ FE	D05	Gh_D05G1469	150-200	hypothetical protein	U			<1
176	FL/ FE	D05	Gh_D05G1470	150-200	protein of unknown function (DUF640)	U
177	FL/ FS	A07	Gh_A07G1759	0-10	ADP glucose pyrophosphorylase 1	Y	COTTON	Song et al., 2016
178	FL/ FS	A07	Gh_A07G1760	0-10	uncharacterised protein family (UPF0497)	U			<1
179	FL/ FS	A07	Gh_A07G1761	0-10	hypothetical protein	U			<1
180	FL/ FS	A07	Gh_A07G1762	0-10	hypothetical protein	U			<1
181	FL/ FS	A07	Gh_A07G1763	0-10	hypothetical protein	U			<1
182	FL/ FS	A07	Gh_A07G1767	0-10	endomembrane protein 70 protein family	N	ARABIDOPSIS	Bonza et al., 2000
183	FL/ FS	A07	Gh_A07G1768	0-10	hypothetical protein	U
184	FL/ FS	A07	Gh_A07G1769	0-10	chaperone DnaJ-domain superfamily protein	N	SOYBEAN	Liu et al., 2013
185	FL/ FS	A07	Gh_A07G1757	10-50	subtilisin-like serine endopeptidase family protein	U			<1
186	FL/ FS	A07	Gh_A07G1758	10-50	RAB GTPase homolog B1C	N	ARABIDOPSIS	Tsutsui et al., 2015
187	FL/ FS	A07	Gh_A07G1764	10-50	hypothetical protein	U			<1
188	FL/ FS	A07	Gh_A07G1765	10-50	hypothetical protein	U
189	FL/ FS	A07	Gh_A07G1766	10-50	Homeodomain-like superfamily protein	N	MAIZE	Veerappan et al., 2012	<1
190	FL/ FS	A07	Gh_A07G1770	10-50	ribosomal protein L5	N	ARABIDOPSIS	Layat et al., 2012
191	FL/ FS	A07	Gh_A07G1771	10-50	ribonuclease 2	Y	COTTON	Zhou et al., 2002
192	FL/ FS	A07	Gh_A07G1772	50-100	hypothetical protein	U
193	FL/ FS	A07	Gh_A07G1773	50-100	Thioesterase/thiol ester dehydrase-isomerase superfamily protein	N	SOYBEAN	Park et al., 2014
194	FL/ FS	A07	Gh_A07G1774	100-150	UDP-glucosyltransferase 74F2	Y	COTTON	Tai et al., 2008
195	FL/ FS	A07	Gh_A07G1775	150-200	Leucine-rich repeat transmembrane protein kinase	N	NICOTIANA	Bi et al., 2016
196	FL/ FS	A07	Gh_A07G1776	150-200	FRIGIDA-like protein	N	ARABIDOPSIS	Schmitz et al., 2005
197	FL/ FS	D11	Gh_D11G1926	0-10	hypothetical protein	U
198	FL/ FS	D11	Gh_D11G1927	0-10	acyl transferase/acyl hydrolase/lysophospholipase superfamily protein	N	CAPSICUM	Lang et al., 2006	<1
199	FL/ FS	D11	Gh_D11G1928	0-10	methionine aminopeptidase 1D	N	BARLEY	Jeong et al., 2011
200	FL/ FS	D11	Gh_D11G1929	0-10	KIP-related protein 6	N	ARABIDOPSIS	Guerinier et al., 2013
201	FL/ FS	D11	Gh_D11G1930	0-10	hypothetical protein	U
202	FL/ FS	D11	Gh_D11G1925	10-50	P-loop containing nucleoside triphosphate hydrolases superfamily protein	N	MAIZE	Pan et al., 2015
203	FL/ FS	D11	Gh_D11G1931	10-50	AP2/B3-like transcriptional factor family protein	N	RICE	Zhang et al., 2016
204	FL/ FS	D11	Gh_D11G1932	10-50	hypothetical protein	U
205	FL/ FS	D11	Gh_D11G1933	50-100	ribosomal protein L2 family	N	RICE	Kubo et al., 1996
206	FL/ FS	D11	Gh_D11G1934	50-100	alpha/beta-Hydrolases superfamily protein	U			<1
207	FL/ FS	D11	Gh_D11G1935	100-150	basic helix-loop-helix (bHLH) DNA-binding superfamily protein	Y	COTTON	Meng et al., 2009	<1
208	FL/ FS	D11	Gh_D11G1936	100-150	ralf-like 34	N	COFFEE	Mondego et al., 2011
209	FL/ FS	D11	Gh_D11G1937	150-200	mitogen-activated protein kinase kinase kinase 19	Y	COTTON	Zhang et al., 2012	<1
210	FL/ FS	D11	Gh_D11G1938	150-200	hypothetical protein	U
211	FL/ FS	D11	Gh_D11G1939	150-200	subtilisin-like serine endopeptidase family protein	U			<1
212	FL/ FS	D11	Gh_D11G1940	150-200	hypothetical protein	U			<1
213	FS	A01	Gh_A01G1731	0-10	ovate family protein	N	RICE	Yu et al., 2015
214	FS	A01	Gh_A01G1729	10-50	hypothetical protein	U
215	FS	A01	Gh_A01G1730	10-50	HVA22-like protein J	N	BARLEY	Guo et al., 2008
216	FS	A01	Gh_A01G1732	10-50	ovate family protein 13	N	ARABIDOPSIS	Wang et al., 2011
217	FS	A01	Gh_A01G1733	10-50	MMS ZWEI homologue 3	U
218	FS	A01	Gh_A01G1725	50-100	NDR1/HIN1-like 1	N	ARABIDOPSIS	Maldonado et al., 2014
219	FS	A01	Gh_A01G1726	50-100	NDR1/HIN1-like 3	N	ARABIDOPSIS	Varet et al., 2002
220	FS	A01	Gh_A01G1727	50-100	eukaryotic aspartyl protease family protein	N	RICE	Ji et al., 2012
221	FS	A01	Gh_A01G1728	50-100	putative lysine decarboxylase family protein	U			<1
222	FS	A01	Gh_A01G1734	50-100	hypothetical protein	U
223	FS	A01	Gh_A01G1735	50-100	hypothetical protein	U
224	FS	A01	Gh_A01G1720	100-150	hypothetical protein	U
225	FS	A01	Gh_A01G1721	100-150	nudix hydrolase homolog 27	N	ARABIDOPSIS	Yoshimura et al., 2014
226	FS	A01	Gh_A01G1722	100-150	hypothetical protein	U
227	FS	A01	Gh_A01G1723	100-150	hydroxyproline-rich glycoprotein family protein	Y	COTTON	Gong et al., 2012	<1
228	FS	A01	Gh_A01G1724	100-150	hypothetical protein	U			<1
229	FS	A01	Gh_A01G1736	100-150	NAD(P)-binding Rossmann-fold superfamily protein	U			<1
230	FS	A01	Gh_A01G1717	150-200	UDP-glycosyltransferase superfamily protein	Y	COTTON	Tai et al., 2008
231	FS	A01	Gh_A01G1718	150-200	ribosomal protein S8e family protein	N	ARABIDOPSIS	Savada et al., 2014
232	FS	A01	Gh_A01G1719	150-200	Leucine-rich receptor-like protein kinase family protein	Y	COTTON	Li et al., 2005
233	FS	A01	Gh_A01G1737	150-200	NAD(P)-binding Rossmann-fold superfamily protein	U			<1
234	FS	A13	Gh_A13G0387	10-50	plant basic secretory protein (BSP) family protein	U			<1
235	FS	A13	Gh_A13G0388	10-50	DNA-directed DNA polymerases	N	ARABIDOPSIS	García-Ortiz et al., 2004
236	FS	A13	Gh_A13G0389	10-50	basic helix-loop-helix (bHLH) DNA-binding superfamily protein	Y	COTTON	Meng et al., 2009
237	FS	A13	Gh_A13G0390	10-50	hypothetical protein	U
238	FS	A13	Gh_A13G0391	10-50	zinc finger protein 7	Y	COTTON	Chang et al., 2007
239	FS	A13	Gh_A13G0392	10-50	Auxin-responsive GH3 family protein	N	RICE	Yadav et al., 2011
240	FS	A13	Gh_A13G0379	50-100	ADP-ribosylation factor B1A	N	ARABIDOPSIS	Joshi et al., 2014	<1
241	FS	A13	Gh_A13G0380	50-100	D-3-phosphoglycerate dehydrogenase	N	ARABIDOPSIS	Benstein et al., 2013
242	FS	A13	Gh_A13G0381	50-100	Leucine-rich repeat transmembrane protein kinase	N	NICOTIANA	Bi et al., 2016
243	FS	A13	Gh_A13G0382	50-100	translocon at inner membrane of chloroplasts 21	N	ARABIDOPSIS	Hiltbrunner et al., 2001
244	FS	A13	Gh_A13G0383	50-100	reticulon family protein	N	ARABIDOPSIS	Lee et al., 2013
245	FS	A13	Gh_A13G0384	50-100	S-methyl-5-thioribose kinase	U
246	FS	A13	Gh_A13G0385	50-100	S-methyl-5-thioribose kinase	U
247	FS	A13	Gh_A13G0386	50-100	plant basic secretory protein (BSP) family protein	U			<1
248	FS	A13	Gh_A13G0393	50-100	hypothetical protein	U
249	FS	A13	Gh_A13G0394	50-100	protein of unknown function (DUF620)	U
250	FS	A13	Gh_A13G0395	50-100	hypothetical protein	U
251	FS	A13	Gh_A13G0375	100-150	CYCLIN D3;1	Y	COTTON	Liu et al., 2012
252	FS	A13	Gh_A13G0376	100-150	cyclase family protein	N	ARABIDOPSIS	Stenzel et al., 2012
253	FS	A13	Gh_A13G0377	100-150	cyclase family protein	N	ARABIDOPSIS	Stenzel et al., 2012
254	FS	A13	Gh_A13G0378	100-150	Leucine-rich repeat transmembrane protein kinase	N	NICOTIANA	Bi et al., 2016
255	FS	A13	Gh_A13G0371	150-200	UDP-glucosyl transferase 73B3	Y	COTTON	Tai et al., 2008
256	FS	A13	Gh_A13G0372	150-200	UDP-glucosyltransferase 73B2	Y	COTTON	Tai et al., 2008	<1
257	FS	A13	Gh_A13G0373	150-200	UDP-glucosyl transferase 73B3	Y	COTTON	Tai et al., 2008	<1
258	FS	A13	Gh_A13G0374	150-200	UDP-glucosyl transferase 73B3	Y	COTTON	Tai et al., 2008
259	FS	D06	Gh_D06G1938	0-10	protein kinase family protein with ARM repeat domain	Y	COTTON	Huang et al., 2008
260	FS	D06	Gh_D06G1939	0-10	WRKY DNA-binding protein 70	Y	COTTON	Chu et al., 2015
261	FS	D06	Gh_D06G1934	10-50	Basic-leucine zipper (bZIP) transcription factor family protein	Y	COTTON	Al-Ghazi et al., 2009
262	FS	D06	Gh_D06G1935	10-50	ribosomal protein S26e family protein	N	ARABIDOPSIS	Savada et al., 2014
263	FS	D06	Gh_D06G1936	10-50	proton gradient regulation 3	U
264	FS	D06	Gh_D06G1937	10-50	PAP/OAS1 substrate-binding domain superfamily	U
265	FS	D06	Gh_D06G1940	10-50	hypothetical protein	U
266	FS	D06	Gh_D06G1941	10-50	hypothetical protein	U			<1
267	FS	D06	Gh_D06G1942	10-50	serine/threonine protein kinase 2	Y	COTTON	Huang et al., 2008
268	FS	D06	Gh_D06G1943	10-50	thioredoxin H-type 9	Y	COTTON	Li et al., 2016
269	FS	D06	Gh_D06G1944	10-50	Leucine-rich repeat protein kinase family protein	Y	COTTON	Shi et al., 2014
270	FS	D06	Gh_D06G1945	10-50	DNAJ heat shock N-terminal domain-containing protein	Y	COTTON	Zahid et al., 2016
271	FS	D06	Gh_D06G1946	50-100	acetyl-CoA synthetase	Y	COTTON	Qiao et al., 2007
272	FS	D06	Gh_D06G1947	50-100	pigment defective 320	N	ARABIDOPSIS	Lohscheider et al., 2015
273	FS	D06	Gh_D06G1948	50-100	CBL-interacting protein kinase 1	Y	COTTON	He et al., 2013
274	FS	D06	Gh_D06G1929	100-150	HPT phosphotransmitter 4	N	ARABIDOPSIS	Hradilova et al., 2007
275	FS	D06	Gh_D06G1930	100-150	protein with RING/U-box and TRAF-like domains	N	RICE	Hao et al., 2010
276	FS	D06	Gh_D06G1931	100-150	Leucine-rich repeat protein kinase family protein	Y	COTTON	Shi et al., 2014
277	FS	D06	Gh_D06G1932	100-150	cytochrome P450, family 716, subfamily A, polypeptide 1	Y	COTTON	Pottier et al., 2012	<1
278	FS	D06	Gh_D06G1933	100-150	RING/U-box superfamily protein	N	RICE	Hao et al., 2010
279	FS	D06	Gh_D06G1949	100-150	Na+/H+ antiporter 6	Y	COTTON	Wu et al., 2004
280	FS	D06	Gh_D06G1950	100-150	histone-lysine N-methyltransferase ASHH3	N	ARABIDOPSIS	Wang et al., 2014
281	FS	D06	Gh_D06G1951	100-150	hypothetical protein	U
282	FS	D06	Gh_D06G1952	100-150	putative integral membrane protein conserved region (DUF2404)	N	ARABIDOPSIS	Schwacke et al., 2003
283	FS	D06	Gh_D06G1927	150-200	plant protein of unknown function (DUF827)	U
284	FS	D06	Gh_D06G1928	150-200	SOS3-interacting protein 1	N	ARABIDOPSIS	Guo et al., 2004
285	FS	D06	Gh_D06G1953	150-200	NAD(P)-binding Rossmann-fold superfamily protein	U
286	FS	D06	Gh_D06G1954	150-200	protein serine/threonine kinases;protein kinases;ATP binding;sugar binding;kinases;carbohydrate binding	Y	COTTON	Huang et al., 2008	<1
287	FS	D10	Gh_D10G1274	10-50	hypothetical protein	U
288	FS	D10	Gh_D10G1275	10-50	ribosomal L18p/L5e family protein	N	RICE	Moin et al., 2016
289	FS	D10	Gh_D10G1269	50-100	protein kinase family protein	Y	COTTON	Huang et al., 2008
290	FS	D10	Gh_D10G1270	50-100	RNA-binding (RRM/RBD/RNP motifs) family protein	U
291	FS	D10	Gh_D10G1271	50-100	enzyme binding;tetrapyrrole binding	N	ARABIDOPSIS	Wang et al., 2013
292	FS	D10	Gh_D10G1272	50-100	hypothetical protein	U			<1
293	FS	D10	Gh_D10G1273	50-100	TRAM, LAG1 and CLN8 (TLC) lipid-sensing domain containing protein	U
294	FS	D10	Gh_D10G1276	50-100	ARM repeat superfamily protein	N	ARABIDOPSIS	Mudgil et al., 2004
295	FS	D10	Gh_D10G1264	100-150	ARF-GAP domain 11	N	ARABIDOPSIS	Yoo et al., 2012
296	FS	D10	Gh_D10G1265	100-150	RNA-binding (RRM/RBD/RNP motifs) family protein	U			<1
297	FS	D10	Gh_D10G1266	100-150	calcium-dependent lipid-binding (CaLB domain) plant phosphoribosyltransferase family protein	N	WHEAT	Zhou et al., 2006
298	FS	D10	Gh_D10G1267	100-150	hypothetical protein	U
299	FS	D10	Gh_D10G1268	100-150	crinkly4	N	ARABIDOPSIS	Cao et al., 2005
300	FS	D10	Gh_D10G1277	100-150	protein kinase family protein with leucine-rich repeat domain	Y	COTTON	Huang et al., 2008	<1
301	FS	D10	Gh_D10G1263	150-200	FAR1-related sequence 7	N	ARABIDOPSIS	Lin et al., 2004
302	FS	D10	Gh_D10G1278	150-200	SIGNAL PEPTIDE peptidase-LIKE 5	N	RICE	Tamura et al., 2009
303	FS	D10	Gh_D10G1279	150-200	hypothetical protein	U			<1
304	FS	D10	Gh_D10G1280	150-200	ankyrin repeat family protein	N	ARABIDOPSIS	Li et al., 2013	<1
305	FS	D13	Gh_D13G1789	0-10	plant glycogenin-like starch initiation protein 6	N	ARABIDOPSIS	Chatterjee et al., 2005
306	FS	D13	Gh_D13G1790	0-10	plant protein of unknown function (DUF946)	U
307	FS	D13	Gh_D13G1797	0-10	protein of unknown function (DUF640)	U			<1
308	FS	D13	Gh_D13G1784	10-50	protein of Unknown Function (DUF239)	U
309	FS	D13	Gh_D13G1785	10-50	RmlC-like cupins superfamily protein	U
310	FS	D13	Gh_D13G1786	10-50	nucleic acid-binding, OB-fold-like protein	Y	COTTON	Celorio-Mancera et al., 2013
311	FS	D13	Gh_D13G1787	10-50	hypothetical protein	U
312	FS	D13	Gh_D13G1788	10-50	Proline-rich spliceosome-associated (PSP) family protein / zinc knuckle (CCHC-type) family protein	N	ARABIDOPSIS	Loudet et al., 2008
313	FS	D13	Gh_D13G1791	10-50	Cysteine/Histidine-rich C1 domain family protein	U			<1
314	FS	D13	Gh_D13G1792	10-50	ankyrin repeat family protein	N	ARABIDOPSIS	Li et al., 2013
315	FS	D13	Gh_D13G1793	10-50	calcium-binding EF-hand family protein	N	ARABIDOPSIS	Rozwadowski et al., 1999
316	FS	D13	Gh_D13G1794	10-50	pentatricopeptide repeat (PPR) superfamily protein	Y	COTTON	Yang et al., 2010
317	FS	D13	Gh_D13G1795	10-50	RNA-binding (RRM/RBD/RNP motifs) family protein	U
318	FS	D13	Gh_D13G1796	10-50	Transcription factor jumonji (jmj) family protein / zinc finger (C5HC2 type) family protein	N	ARABIDOPSIS	Lu et al., 2011
319	FS	D13	Gh_D13G1798	10-50	DNA-directed RNA polymerase family protein	U			<1
320	FS	D13	Gh_D13G1799	10-50	threonine aldolase 1	N	ARABIDOPSIS	Joshi et al., 2006
321	FS	D13	Gh_D13G1800	10-50	cell division cycle 5	N	ARABIDOPSIS	Park et al., 2008
322	FS	D13	Gh_D13G1783	50-100	GDSL-like Lipase/acylhydrolase superfamily protein	N	BRASSICA NAPUS	Tan et al., 2014	<1
323	FS	D13	Gh_D13G1801	50-100	type one serine/threonine protein phosphatase 4	N	WHEAT	Song et al., 2015
324	FS	D13	Gh_D13G1802	50-100	Class II aaRS and biotin synthetases superfamily protein	U
325	FS	D13	Gh_D13G1781	100-150	tetratricopeptide repeat (TPR)-like superfamily protein	N	ARABIDOPSIS	Lin et al., 2009
326	FS	D13	Gh_D13G1782	100-150	hypothetical protein	U			<1
327	FS	D13	Gh_D13G1803	100-150	hypothetical protein	U			<1
328	FS	D13	Gh_D13G1804	100-150	hypothetical protein	U
329	FS	D13	Gh_D13G1805	100-150	hypothetical protein	U
330	FS	D13	Gh_D13G1806	100-150	ethylene response factor 1	Y	COTTON	Guo et al., 2016
331	FS	D13	Gh_D13G1779	150-200	RmlC-like cupins superfamily protein	U			<1
332	FS	D13	Gh_D13G1780	150-200	hypothetical protein	U			<1
333	FS	D13	Gh_D13G1807	150-200	ethylene response factor 1	Y	COTTON	Guo et al., 2016	<1
334	FS	D13	Gh_D13G1808	150-200	AT hook motif DNA-binding family protein	N	RICE	Shin et al., 2014
335	FS	D13	Gh_D13G1809	150-200	hypothetical protein	U
336	FS	D13	Gh_D13G1810	150-200	hypothetical protein	U			<1
337	FS	D13	Gh_D13G1811	150-200	SSXT family protein	U
338	FM	A13	Gh_A13G0557	0-10	hydroxy methylglutaryl CoA reductase 1	Y	COTTON	Loguercio et al., 1999
339	FM	A13	Gh_A13G0572	0-10	protein kinase superfamily protein	Y	COTTON	Huang et al., 2008
340	FM	A13	Gh_A13G0573	0-10	galacturonosyltransferase 3	Y	COTTON	Chi et al., 2009
341	FM	A13	Gh_A13G0574	0-10	ENTH/ANTH/VHS superfamily protein	N	ARABIDOPSIS	Zouhar et al., 2014
342	FM	A13	Gh_A13G0575	0-10	xylem NAC domain 1	N	ARABIDOPSIS	Yamaguchi et al., 2015
343	FM	A13	Gh_A13G0554	10-50	phototropin 2	N	ARABIDOPSIS	Preuten et al., 2015
344	FM	A13	Gh_A13G0555	10-50	pentatricopeptide repeat (PPR) superfamily protein	Y	COTTON	Yang et al., 2010
345	FM	A13	Gh_A13G0556	10-50	mitochondrial transcription termination factor family protein	N	ARABIDOPSIS	Kim et al., 2012
346	FM	A13	Gh_A13G0558	10-50	hypothetical protein	U
347	FM	A13	Gh_A13G0559	10-50	peptidase M20/M25/M40 family protein	U
348	FM	A13	Gh_A13G0560	10-50	peptidase M20/M25/M40 family protein	U
349	FM	A13	Gh_A13G0570	10-50	CCAAT-binding factor	N	BRASSICA NAPUS	Levesque-Lemay et al., 2003
350	FM	A13	Gh_A13G0571	10-50	transmembrane amino acid transporter family protein	N	ARABIDOPSIS	Yang et al., 2014
351	FM	A13	Gh_A13G0576	10-50	Zinc finger C-x8-C-x5-C-x3-H type family protein	N	ARABIDOPSIS	Terol et al., 2001
352	FM	A13	Gh_A13G0577	10-50	loricrin-related	U
353	FM	A13	Gh_A13G0552	50-100	SCR-like 11	N	ARABIDOPSIS	Cui et al., 2014
354	FM	A13	Gh_A13G0553	50-100	ankyrin repeat-containing 2B	N	ARABIDOPSIS	Yan et al., 2002
355	FM	A13	Gh_A13G0561	50-100	uncharacterised conserved protein (UCP030210)	U
356	FM	A13	Gh_A13G0562	50-100	nucleotide-sugar transporter family protein	N	ARABIDOPSIS	Reyes et al., 2010
357	FM	A13	Gh_A13G0563	50-100	calcium-dependent protein kinase family protein	Y	COTTON	Huang et al., 2008
358	FM	A13	Gh_A13G0568	50-100	tonoplast monosaccharide transporter2	N	VITIS VINIFERA	Zeng et al., 2011
359	FM	A13	Gh_A13G0569	50-100	glutamate receptor 2	N	ARABIDOPSIS	Singh et al., 2016
360	FM	A13	Gh_A13G0578	50-100	BRI1-associated receptor kinase	N	ARABIDOPSIS	Oh et al., 2014
361	FM	A13	Gh_A13G0566	100-150	calcium-dependent protein kinase family protein	Y	COTTON	Huang et al., 2008
362	FM	A13	Gh_A13G0567	100-150	2-oxoglutarate (2OG) and Fe(II)-dependent oxygenase superfamily protein	U
363	FM	A13	Gh_A13G0579	100-150	BRI1-associated receptor kinase	N	ARABIDOPSIS	Oh et al., 2014
364	FM	A13	Gh_A13G0580	100-150	galactose oxidase/kelch repeat superfamily protein	N	ARABIDOPSIS	Pallas et al., 1997
365	FM	A13	Gh_A13G0564	150-200	fatty acid desaturase 3	Y	COTTON	Kargiotidou et al., 2008
366	FM	A13	Gh_A13G0565	150-200	NAC domain containing protein 28	N	ARABIDOPSIS	Ooka et al., 2003
367	FM	D05	Gh_D05G3655	0-10	FAD-linked oxidases family protein	N	ARABIDOPSIS	Planas-Portell et al., 2013
368	FM	D05	Gh_D05G3656	0-10	disease resistance-responsive (dirigent-like protein) family protein	Y	COTTON	Zhu et al., 2007
369	FM	D05	Gh_D05G3652	10-50	serine carboxypeptidase-like 44	Y	COTTON	Li C H et al., 2002
370	FM	D05	Gh_D05G3653	10-50	Stabilizer of iron transporter SufD / Polynucleotidyl transferase	U
371	FM	D05	Gh_D05G3654	10-50	disease resistance-responsive (dirigent-like protein) family protein	Y	COTTON	Zhu et al., 2007
372	FM	D05	Gh_D05G3657	10-50	disease resistance-responsive (dirigent-like protein) family protein	Y	COTTON	Zhu et al., 2007
373	FM	D05	Gh_D05G3658	10-50	disease resistance-responsive (dirigent-like protein) family protein	Y	COTTON	Zhu et al., 2007
374	FM	D05	Gh_D05G3659	10-50	disease resistance-responsive (dirigent-like protein) family protein	Y	COTTON	Zhu et al., 2007
375	FM	D05	Gh_D05G3660	10-50	disease resistance-responsive (dirigent-like protein) family protein	Y	COTTON	Zhu et al., 2007
376	FM	D05	Gh_D05G3661	10-50	disease resistance-responsive (dirigent-like protein) family protein	Y	COTTON	Zhu et al., 2007
377	FM	D05	Gh_D05G3649	50-100	serine carboxypeptidase-like 42	Y	COTTON	Li et al., 2002
378	FM	D05	Gh_D05G3650	50-100	copper transport protein family	N	WHEAT	Klaumann et al., 2011
379	FM	D05	Gh_D05G3651	50-100	serine carboxypeptidase-like 42	Y	COTTON	Li et al., 2002
380	FM	D05	Gh_D05G3662	50-100	disease resistance-responsive (dirigent-like protein) family protein	Y	COTTON	Zhu et al., 2007
381	FM	D05	Gh_D05G3646	100-150	Sec23/Sec24 protein transport family protein	N	ARABIDOPSIS	Tanaka et al., 2013
382	FM	D05	Gh_D05G3647	100-150	copper transport protein family	N	WHEAT	Klaumann et al., 2011
383	FM	D05	Gh_D05G3648	100-150	serine carboxypeptidase-like 44	Y	COTTON	Li et al., 2002
384	FM	D05	Gh_D05G3642	150-200	calcium-dependent lipid-binding (CaLB domain) family protein	N	WHEAT	Zhou et al., 2006
385	FM	D05	Gh_D05G3643	150-200	RNA-binding (RRM/RBD/RNP motifs) family protein	U
386	FM	D05	Gh_D05G3644	150-200	scarecrow-like 5	N	BRASSICA NAPUS	Gao et al., 2004
387	FM	D05	Gh_D05G3645	150-200	CCCH-type zinc fingerfamily protein with RNA-binding domain	U
388	FM	D06	Gh_D06G0205	0-10	P-loop containing nucleoside triphosphate hydrolases superfamily protein	N	MAIZE	Pan et al., 2015
389	FM	D06	Gh_D06G0206	0-10	hypothetical protein	U
390	FM	D06	Gh_D06G0207	0-10	pre-mRNA-processing protein 40A	U
391	FM	D06	Gh_D06G0199	10-50	ARM repeat superfamily protein	N	ARABIDOPSIS	Mudgil et al., 2004
392	FM	D06	Gh_D06G0200	10-50	BSD domain-containing protein	U
393	FM	D06	Gh_D06G0201	10-50	carbohydrate-binding protein	N	TOBACCO	Vandenborre et al., 2009
394	FM	D06	Gh_D06G0202	10-50	phytosulfokine 4 precursor	Y	COTTON	Han et al., 2014
395	FM	D06	Gh_D06G0203	10-50	hypothetical protein	U
396	FM	D06	Gh_D06G0204	10-50	CW7	U
397	FM	D06	Gh_D06G0208	10-50	hypothetical protein	U
398	FM	D06	Gh_D06G0209	10-50	hypothetical protein	U
399	FM	D06	Gh_D06G0210	10-50	hypothetical protein	U
400	FM	D06	Gh_D06G0211	10-50	hypothetical protein	U
401	FM	D06	Gh_D06G0212	10-50	growth-regulating factor 1	N	ARABIDOPSIS	Vercruyssen et al., 2015
402	FM	D06	Gh_D06G0193	50-100	galactose oxidase/kelch repeat superfamily protein	N	ARABIDOPSIS	Pallas et al., 1997
403	FM	D06	Gh_D06G0194	50-100	ZCF37	U
404	FM	D06	Gh_D06G0195	50-100	P-loop containing nucleoside triphosphate hydrolases superfamily protein	N	MAIZE	Pan et al., 2015
405	FM	D06	Gh_D06G0196	50-100	GATA type zinc finger transcription factor family protein	N	ARABIDOPSIS	Liu et al., 2005
406	FM	D06	Gh_D06G0197	50-100	hypothetical protein	U
407	FM	D06	Gh_D06G0198	50-100	hypothetical protein	U
408	FM	D06	Gh_D06G0213	50-100	RNA-binding (RRM/RBD/RNP motifs) family protein	U
409	FM	D06	Gh_D06G0214	50-100	transducin family protein / WD-40 repeat family protein	Y	COTTON	Sun Q et al., 2012
410	FM	D06	Gh_D06G0215	50-100	hypothetical protein	U
411	FM	D06	Gh_D06G0216	50-100	Integrase-type DNA-binding superfamily protein	U
412	FM	D06	Gh_D06G0191	100-150	alpha/beta-Hydrolases superfamily protein	U
413	FM	D06	Gh_D06G0192	100-150	ARM repeat superfamily protein	N	ARABIDOPSIS	Mudgil et al., 2004
414	FM	D06	Gh_D06G0217	100-150	basic helix-loop-helix (bHLH) DNA-binding superfamily protein	Y	COTTON	Meng et al., 2009
415	FM	D06	Gh_D06G0218	100-150	cellulose-synthase-like C12	Y	COTTON	Lu et al., 2002
416	FM	D06	Gh_D06G0219	100-150	transmembrane amino acid transporter family protein	N	ARABIDOPSIS	Yang et al., 2014
417	FM	D06	Gh_D06G0188	150-200	hypothetical protein	U
418	FM	D06	Gh_D06G0189	150-200	zinc finger protein 7	Y	COTTON	Chang et al., 2007
419	FM	D06	Gh_D06G0190	150-200	cyclin-dependent protein kinase 3;2	U
420	FM	D06	Gh_D06G0220	150-200	FAD/NAD(P)-binding oxidoreductase family protein	N	ARABIDOPSIS	Benz et al., 2009
421	FM	D06	Gh_D06G0221	150-200	chaperone DnaJ-domain superfamily protein	N	SOYBEAN	Liu et al., 2013
422	FM	D06	Gh_D06G0222	150-200	Early-responsive to dehydration stress protein (ERD4)	N	MAIZE	Liu et al., 2009
423	FM	D06	Gh_D06G0223	150-200	myb domain protein 36	U
424	FM	D06	Gh_D06G0224	150-200	branched-chain aminotransferase 3	N	ARABIDOPSIS	Schuster et al., 2005
425	FM	D06	Gh_D06G0225	150-200	KNOTTED-like from Arabidopsis thaliana	Y	COTTON	Gong et al., 2014
426	FU	A08	Gh_A08G1737	0-10	B-cell receptor-associated protein 31-like	U
427	FU	A08	Gh_A08G1738	0-10	RPM1 interacting protein 4	N	ARABIDOPSIS	Lee et al., 2015
428	FU	A08	Gh_A08G1739	0-10	fatA acyl-ACP thioesterase	N	ARABIDOPSIS	Javier Moreno-Perez et al., 2014
429	FU	A08	Gh_A08G1740	0-10	fatA acyl-ACP thioesterase	N	ARABIDOPSIS	Javier Moreno-Perez et al., 2014
430	FU	A08	Gh_A08G1745	0-10	ascorbate peroxidase 2	Y	COTTON	Kornyeyev et al., 2003
431	FU	A08	Gh_A08G1746	0-10	ascorbate peroxidase 1	Y	COTTON	Kornyeyev et al., 2003
432	FU	A08	Gh_A08G1747	0-10	C2H2 zinc-finger protein SERRATE (SE)	U
433	FU	A08	Gh_A08G1748	0-10	ribosomal protein L7Ae/L30e/S12e/Gadd45 family protein	N	ARABIDOPSIS	Cherepneva et al., 2003
434	FU	A08	Gh_A08G1749	0-10	protein of unknown function (DUF630 and DUF632)	U
435	FU	A08	Gh_A08G1750	0-10	ethylene insensitive 3 family protein	N	ONCIDIUM GOWER RAMSEY	Chen et al., 2011
436	FU	A08	Gh_A08G1733	10-50	RING/U-box superfamily protein	N	RICE	Hao et al., 2010
437	FU	A08	Gh_A08G1734	10-50	hypothetical protein	U
438	FU	A08	Gh_A08G1735	10-50	x-ray induced transcript 1	N	SOYBEAN	Anai T et al., 2012
439	FU	A08	Gh_A08G1736	10-50	xyloglucan endotransglucosylase/hydrolase 2	Y	COTTON	Shao et al., 2011
440	FU	A08	Gh_A08G1741	10-50	SMAD/FHA domain-containing protein	N	ARABIDOPSIS	Yu et al., 2008
441	FU	A08	Gh_A08G1742	10-50	SMAD/FHA domain-containing protein	N	ARABIDOPSIS	Yu et al., 2008
442	FU	A08	Gh_A08G1743	10-50	TCV-interacting protein	U
443	FU	A08	Gh_A08G1744	10-50	ascorbate peroxidase 1	Y	COTTON	Kornyeyev et al., 2003
444	FU	A08	Gh_A08G1751	10-50	plant L-ascorbate oxidase	Y	COTTON	Lambret-Frotte et al., 2016
445	FU	A08	Gh_A08G1730	50-100	Leucine-rich repeat transmembrane protein kinase	N	NICOTIANA	Bi et al., 2016
446	FU	A08	Gh_A08G1731	50-100	Leucine-rich repeat protein kinase family protein	Y	COTTON	Shi et al., 2014
447	FU	A08	Gh_A08G1732	50-100	Helicase/SANT-associated, DNA binding protein	U
448	FU	A08	Gh_A08G1752	50-100	Argonaute family protein	N	MAIZE	Zhai et al., 2014
449	FU	A08	Gh_A08G1753	50-100	UBP1-associated protein 2A	U
450	FU	A08	Gh_A08G1754	50-100	transducin/WD40 repeat-like superfamily protein	Y	COTTON	Sun et al., 2012
451	FU	A08	Gh_A08G1755	50-100	5\'-AMP-activated protein kinase beta-2 subunit protein	U
452	FU	A08	Gh_A08G1726	100-150	PPPDE putative thiol peptidase family protein	U
453	FU	A08	Gh_A08G1727	100-150	inhibitor/interactor with cyclin-dependent kinase	N	BRASSICA NAPUS	Qi et al., 2012
454	FU	A08	Gh_A08G1728	100-150	Phototropic-responsive NPH3 family protein	U
455	FU	A08	Gh_A08G1729	100-150	cytochrome B5 isoform B	U
456	FU	A08	Gh_A08G1756	100-150	RING/U-box superfamily protein	N	RICE	Hao et al., 2010
457	FU	A08	Gh_A08G1757	100-150	4-hydroxy-3-methylbut-2-enyl diphosphate synthase	U
458	FU	A08	Gh_A08G1758	100-150	hydroxyproline-rich glycoprotein family protein	Y	COTTON	Gong et al., 2012
459	FU	A08	Gh_A08G1724	150-200	hypothetical protein	U
460	FU	A08	Gh_A08G1725	150-200	CLAVATA3/ESR-RELATED 41	U
461	FU	A08	Gh_A08G1759	150-200	hypothetical protein	U
462	FU	A08	Gh_A08G1760	150-200	hypothetical protein	U
463	FU	A08	Gh_A08G1761	150-200	plasma membrane intrinsic protein 2	Y	COTTON	Li et al., 2013
464	FU	A08	Gh_A08G1762	150-200	ribosomal protein L11 family protein	N	ARABIDOPSIS	Pesaresi et al., 2001
465	FU	A08	Gh_A08G1763	150-200	SAND family protein	U
466	FU	A08	Gh_A08G1764	150-200	dsRNA-binding protein 2	N	APPLE	You et al., 2014
467	FE	A12	Gh_A12G0188	0-10	1,2-alpha-L-fucosidases	U
468	FE	A12	Gh_A12G0189	0-10	S-methyl-5-thioribose kinase	U
469	FE	A12	Gh_A12G0190	0-10	S-methyl-5-thioribose kinase	U
470	FE	A12	Gh_A12G0191	0-10	lipase 1	N	ARABIDOPSIS	Kim et al., 2016
471	FE	A12	Gh_A12G0192	0-10	hypothetical protein	U
472	FE	A12	Gh_A12G0186	10-50	hypothetical protein	U
473	FE	A12	Gh_A12G0187	10-50	1,2-alpha-L-fucosidases	U
474	FE	A12	Gh_A12G0193	10-50	cinnamyl alcohol dehydrogenase 5	N	KENAF	Ryu et al., 2016
475	FE	A12	Gh_A12G0183	50-100	CYCLIN A3;4	Y	COTTON	Liu et al., 2012
476	FE	A12	Gh_A12G0184	50-100	TIP41-like family protein	N	CICHORIUM INTYBUS	Delporte et al., 2015
477	FE	A12	Gh_A12G0185	50-100	zinc finger protein 4	Y	COTTON	Chang et al., 2007
478	FE	A12	Gh_A12G0194	50-100	UNC-50 family protein	U
479	FE	A12	Gh_A12G0195	50-100	reticulon family protein	N	ARABIDOPSIS	Lee et al., 2013
480	FE	A12	Gh_A12G0196	50-100	Leucine-rich repeat transmembrane protein kinase	N	NICOTIANA	Bi et al., 2016
481	FE	A12	Gh_A12G0181	100-150	Auxin-responsive GH3 family protein	N	RICE	Yadav et al., 2011
482	FE	A12	Gh_A12G0182	100-150	Homeodomain-like protein with RING/FYVE/PHD-type zinc finger domain	N	RICE	Xu et al., 2014
483	FE	A12	Gh_A12G0197	100-150	D-3-phosphoglycerate dehydrogenase	N	ARABIDOPSIS	Benstein et al., 2013
484	FE	A12	Gh_A12G0198	100-150	cyclase family protein	N	ARABIDOPSIS	Stenzel et al., 2012
485	FE	A12	Gh_A12G0199	100-150	DNA-directed RNA polymerase family protein	U
486	FE	A12	Gh_A12G0200	100-150	PTEN 2	U
487	FE	A12	Gh_A12G0201	100-150	UDP-glucosyl transferase 73B3	Y	COTTON	Tai et al., 2008
488	FE	A12	Gh_A12G0202	100-150	UDP-glycosyltransferase 73B4	Y	COTTON	Tai et al., 2008
489	FE	A12	Gh_A12G0175	150-200	Leucine-rich repeat transmembrane protein kinase	N	NICOTIANA	Bi et al., 2016
490	FE	A12	Gh_A12G0176	150-200	hypothetical protein	U
491	FE	A12	Gh_A12G0177	150-200	hypothetical protein	U
492	FE	A12	Gh_A12G0178	150-200	RING/U-box superfamily protein	N	RICE	Hao et al., 2010
493	FE	A12	Gh_A12G0179	150-200	SWIB complex BAF60b domain-containing protein	U
494	FE	A12	Gh_A12G0180	150-200	protein of unknown function (DUF620)	U
495	FE	A12	Gh_A12G0203	150-200	hypothetical protein	U
496	FE	A12	Gh_A12G0204	150-200	S-adenosyl-L-methionine-dependent methyltransferases superfamily protein	Y	COTTON	Lorenzin et al., 2001
497	FE	A12	Gh_A12G0205	150-200	RING/U-box superfamily protein	N	RICE	Hao et al., 2010
498	FE	D01	Gh_D01G1339	0-10	hypothetical protein	U
499	FE	D01	Gh_D01G1345	0-10	hydrolases;protein serine/threonine phosphatases	N	WHEAT	He et al., 2016
500	FE	D01	Gh_D01G1337	10-50	endomembrane protein 70 protein family	N	ARABIDOPSIS	Bonza et al., 2000
501	FE	D01	Gh_D01G1338	10-50	potassium transporter 1	Y	COTTON	Liu et al., 2015
502	FE	D01	Gh_D01G1340	10-50	hypothetical protein	U
503	FE	D01	Gh_D01G1346	10-50	peptide transporter 2	U
504	FE	D01	Gh_D01G1347	10-50	TAPETUM 1	U
505	FE	D01	Gh_D01G1348	10-50	NADH-ubiquinone oxidoreductase B18 subunit, putative	N	TOBACCO	van der Merwe et al., 2006
506	FE	D01	Gh_D01G1349	10-50	hypothetical protein	U
507	FE	D01	Gh_D01G1336	50-100	NAD(P)-linked oxidoreductase superfamily protein	N	RICE	Essemine et al., 2016
508	FE	D01	Gh_D01G1341	50-100	hypothetical protein	U
509	FE	D01	Gh_D01G1342	50-100	bifunctional inhibitor/lipid-transfer protein/seed storage 2S albumin superfamily protein	Y	COTTON	Schmutz et al., 1996
510	FE	D01	Gh_D01G1343	50-100	glutamate decarboxylase 4	Y	COTTON	Gao et al., 2007
511	FE	D01	Gh_D01G1344	50-100	hypothetical protein	U
512	FE	D01	Gh_D01G1335	100-150	NAD(P)-linked oxidoreductase superfamily protein	N	RICE	Essemine et al., 2016
513	FE	D01	Gh_D01G1350	100-150	ribosomal protein L2	N	RICE	Kubo et al., 1996
514	FE	D01	Gh_D01G1333	150-200	BRI1-like 2	Y	COTTON	Sun et al., 2004
515	FE	D01	Gh_D01G1334	150-200	NAD(P)-linked oxidoreductase superfamily protein	N	RICE	Essemine et al., 2016
516	FE	D01	Gh_D01G1351	150-200	Homeodomain-like superfamily protein	N	MAIZE	Veerappan et al., 2012
517	FE	D03	Gh_D03G0061	0-10	winged-helix DNA-binding transcription factor family protein	U
518	FE	D03	Gh_D03G0062	0-10	winged-helix DNA-binding transcription factor family protein	U
519	FE	D03	Gh_D03G0063	0-10	Basic-leucine zipper (bZIP) transcription factor family protein	Y	COTTON	Al-Ghazi et al., 2009
520	FE	D03	Gh_D03G0057	10-50	Eukaryotic aspartyl protease family protein	N	RICE	Ji et al., 2012
521	FE	D03	Gh_D03G0058	10-50	Eukaryotic aspartyl protease family protein	N	RICE	Ji et al., 2012
522	FE	D03	Gh_D03G0059	10-50	peroxidase superfamily protein	Y	COTTON	Guo et al., 2016
523	FE	D03	Gh_D03G0060	10-50	hypothetical protein	U
524	FE	D03	Gh_D03G0064	10-50	RING/U-box superfamily protein	N	RICE	Hao et al., 2010
525	FE	D03	Gh_D03G0065	10-50	pentatricopeptide repeat (PPR) superfamily protein	Y	COTTON	Yang et al., 2010
526	FE	D03	Gh_D03G0066	10-50	E3 ubiquitin ligase SCF complex subunit SKP1/ASK1 family protein	N	COTTON	Ho et al., 2010
527	FE	D03	Gh_D03G0067	10-50	PLAC8 family protein	U
528	FE	D03	Gh_D03G0068	10-50	F-box family protein	Y	COTTON	Hu et al., 2013
529	FE	D03	Gh_D03G0050	50-100	RNA polymerase II large subunit	U
530	FE	D03	Gh_D03G0051	50-100	hypothetical protein	U
531	FE	D03	Gh_D03G0052	50-100	hypothetical protein	U
532	FE	D03	Gh_D03G0053	50-100	aconitase 1	N	RICE	Li et al., 2015
533	FE	D03	Gh_D03G0054	50-100	RING/U-box superfamily protein	N	RICE	Hao et al., 2010
534	FE	D03	Gh_D03G0055	50-100	protein serine/threonine kinases;protein kinases;ATP binding;sugar binding;kinases;carbohydrate binding	Y	COTTON	Huang et al., 2008
535	FE	D03	Gh_D03G0056	50-100	protein of unknown function (DUF630 and DUF632)	U
536	FE	D03	Gh_D03G0069	50-100	GDSL-like Lipase/acylhydrolase superfamily protein	N	BRASSICA NAPUS	Tan et al., 2014
537	FE	D03	Gh_D03G0070	50-100	farnesylated protein 6	N	ARABIDOPSIS	Dutilleul et al., 2016
538	FE	D03	Gh_D03G0071	50-100	hypothetical protein	U
539	FE	D03	Gh_D03G0072	50-100	RHO-related protein from plants 1	Y	COTTON	Delmer et al., 1995
540	FE	D03	Gh_D03G0073	50-100	protein of unknown function (DUF630) ;protein of unknown function (DUF632)	U
541	FE	D03	Gh_D03G0042	100-150	NAD(P)H dehydrogenase (quinone)s	N	MAIZE	Peterson et al., 2016
542	FE	D03	Gh_D03G0043	100-150	IQ-domain 20	U
543	FE	D03	Gh_D03G0044	100-150	ACT-like protein tyrosine kinase family protein	U
544	FE	D03	Gh_D03G0045	100-150	Wound-responsive family protein	N	TOMATO	Yan et al., 2013
545	FE	D03	Gh_D03G0046	100-150	ankyrin repeat protein	N	ARABIDOPSIS	Li et al., 2013
546	FE	D03	Gh_D03G0047	100-150	RNA-binding (RRM/RBD/RNP motifs) family protein	U
547	FE	D03	Gh_D03G0048	100-150	phospholipase D delta	Y	COTTON	Tang et al., 2016
548	FE	D03	Gh_D03G0049	100-150	hypothetical protein	U
549	FE	D03	Gh_D03G0074	100-150	ascorbate peroxidase 3	Y	COTTON	Kornyeyev et al., 2003
550	FE	D03	Gh_D03G0075	100-150	proteasome alpha subunit D2	U
551	FE	D03	Gh_D03G0076	100-150	histidine kinase 1	N	ARABIDOPSIS	Dautel et al., 2016
552	FE	D03	Gh_D03G0077	100-150	senescence/dehydration-associated protein-related	U
553	FE	D03	Gh_D03G0078	100-150	glycosyl hydrolase family 38 protein	Y	COTTON	Zhang et al., 2005
554	FE	D03	Gh_D03G0079	100-150	regulatory particle non-ATPase 10	U
555	FE	D03	Gh_D03G0080	100-150	receptor homology region transmembrane domain ring H2 motif protein 1	N
556	FE	D03	Gh_D03G0081	100-150	S-adenosyl-L-methionine-dependent methyltransferases superfamily protein	Y	COTTON	Lorenzin et al., 2001
557	FE	D03	Gh_D03G0030	150-200	acyl activating enzyme 1	N	CANNABIS SATIVA	Stout et al., 2012
558	FE	D03	Gh_D03G0031	150-200	RPM1-interacting protein 4 (RIN4) family protein	N	ARABIDOPSIS	Lee et al., 2015
559	FE	D03	Gh_D03G0032	150-200	NAC domain containing protein 36	N	POTATO	Singh et al., 2013
560	FE	D03	Gh_D03G0033	150-200	pentatricopeptide repeat (PPR) superfamily protein	Y	COTTON	Yang et al., 2010
561	FE	D03	Gh_D03G0034	150-200	Arabidopsis protein of unknown function (DUF241)	U
562	FE	D03	Gh_D03G0035	150-200	Arabidopsis protein of unknown function (DUF241)	U
563	FE	D03	Gh_D03G0036	150-200	Arabidopsis protein of unknown function (DUF241)	U
564	FE	D03	Gh_D03G0037	150-200	DHHC-type zinc finger family protein	U
565	FE	D03	Gh_D03G0038	150-200	GDSL-like Lipase/acylhydrolase superfamily protein	N	BRASSICA NAPUS	Tan et al., 2014
566	FE	D03	Gh_D03G0039	150-200	ascorbic acid mannose pathway regulator 1	N	ARABIDOPSIS	Zhang et al., 2009
567	FE	D03	Gh_D03G0040	150-200	hypothetical protein	U
568	FE	D03	Gh_D03G0041	150-200	SEC14 cytosolic factor family protein / phosphoglyceride transfer family protein	U
569	FE	D03	Gh_D03G0082	150-200	major facilitator superfamily protein	Y	COTTON	Park et al., 2010
570	FE	D03	Gh_D03G0083	150-200	S-adenosyl-L-methionine-dependent methyltransferases superfamily protein	Y	COTTON	Lorenzin et al., 2001
571	FE	D03	Gh_D03G0084	150-200	receptor serine/threonine kinase, putative	Y	COTTON	Huang et al., 2008
572	FE	D03	Gh_D03G0085	150-200	chaperone DnaJ-domain superfamily protein	N	SOYBEAN	Liu et al., 2013
573	FE	D03	Gh_D03G0086	150-200	basic helix-loop-helix (bHLH) DNA-binding superfamily protein	Y	COTTON	Meng et al., 2009
574	FE	D03	Gh_D03G0087	150-200	calcium-dependent protein kinase 28	Y	COTTON	Huang et al., 2008
575	FE	D04	Gh_D04G1573	0-10	protein of unknown function (DUF620)	U
576	FE	D04	Gh_D04G1570	10-50	Erv1/Alr family protein	U
577	FE	D04	Gh_D04G1571	10-50	hypothetical protein	U
578	FE	D04	Gh_D04G1572	10-50	Amino acid permease family protein	N	ARABIDOPSIS	Hirner et al., 2006
579	FE	D04	Gh_D04G1574	10-50	gibberellin-regulated family protein	Y	COTTON	Liu et al., 2013
580	FE	D04	Gh_D04G1575	10-50	pumilio 5	U
581	FE	D04	Gh_D04G1576	10-50	photosystem II reaction center protein A	N	ARABIDOPSIS	Che et al., 2013
582	FE	D04	Gh_D04G1577	10-50	Homeodomain-like protein with RING/FYVE/PHD-type zinc finger domain	N	RICE	Xu et al., 2014
583	FE	D04	Gh_D04G1578	10-50	myb domain protein r1	N	MAIZE	Jia et al., 2009
584	FE	D04	Gh_D04G1579	10-50	D-3-phosphoglycerate dehydrogenase	N	ARABIDOPSIS	Benstein et al., 2013
585	FE	D04	Gh_D04G1565	50-100	CLP protease proteolytic subunit 1	N	ARABIDOPSIS	Koussevitzky et al., 2007
586	FE	D04	Gh_D04G1566	50-100	AGAMOUS-like 57	N	ARABIDOPSIS	Yoo et al., 2011
587	FE	D04	Gh_D04G1567	50-100	AGAMOUS-like 59	N	ARABIDOPSIS	Yoo et al., 2011
588	FE	D04	Gh_D04G1568	50-100	AGAMOUS-like 57	N	ARABIDOPSIS	Yoo et al., 2011
589	FE	D04	Gh_D04G1569	50-100	ribosomal protein S14p/S29e family protein	N	ARABIDOPSIS	Cherepneva et al., 2003
590	FE	D04	Gh_D04G1580	50-100	DNA-directed RNA polymerase family protein	U
591	FE	D04	Gh_D04G1581	50-100	CYCLIN D3;1	Y	COTTON	Liu et al., 2012
592	FE	D04	Gh_D04G1582	50-100	pentatricopeptide repeat (PPR) superfamily protein	Y	COTTON	Yang et al., 2010
593	FE	D04	Gh_D04G1583	50-100	Leucine-rich repeat transmembrane protein kinase	N	NICOTIANA	Bi et al., 2016
594	FE	D04	Gh_D04G1584	50-100	UDP-glucosyl transferase 73B1	Y	COTTON	Tai et al., 2008
595	FE	D04	Gh_D04G1585	50-100	ribosomal protein S5 domain 2-like superfamily protein	N	ARABIDOPSIS	Zhang et al., 2016
596	FE	D04	Gh_D04G1586	50-100	S-adenosyl-L-methionine-dependent methyltransferases superfamily protein	Y	COTTON	Lorenzin et al., 2001
597	FE	D04	Gh_D04G1560	100-150	hypothetical protein	U
598	FE	D04	Gh_D04G1561	100-150	myosin heavy chain-related	N	ARABIDOPSIS	Avisar et al., 2009
599	FE	D04	Gh_D04G1562	100-150	GATA type zinc finger transcription factor family protein	N	ARABIDOPSIS	Liu et al., 2005
600	FE	D04	Gh_D04G1563	100-150	glycosyl hydrolase family protein	Y	COTTON	Zhang et al., 2005
601	FE	D04	Gh_D04G1564	100-150	plant protein of unknown function (DUF936)	U
602	FE	D04	Gh_D04G1587	100-150	PIF / Ping-Pong family of plant transposases	U
603	FE	D04	Gh_D04G1588	100-150	RING/U-box superfamily protein	N	RICE	Hao et al., 2010
604	FE	D04	Gh_D04G1589	100-150	putative endonuclease or glycosyl hydrolase	Y	COTTON	Du et al., 2010
605	FE	D04	Gh_D04G1590	100-150	plant CADMIUM RESISTANCE 2	U
606	FE	D04	Gh_D04G1591	100-150	presequence protease 2	N	ARABIDOPSIS	Kmiec et al., 2014
607	FE	D04	Gh_D04G1592	100-150	protein phosphatase 2A, regulatory subunit PR55	Y	COTTON	Lu et al., 2010
608	FE	D04	Gh_D04G1559	150-200	pre-mRNA-processing protein 40B	U
609	FE	D04	Gh_D04G1593	150-200	peroxidase superfamily protein	Y	COTTON	Guo et al., 2016
610	FE	D04	Gh_D04G1594	150-200	myb-like transcription factor family protein	Y	COTTON	Li et al., 2013
611	FE	D04	Gh_D04G1595	150-200	hypothetical protein	U
612	FE	D04	Gh_D04G1596	150-200	hypothetical protein	U
1 Y indicates the kind of genes have been reported in cotton; N indicates the kind of genes have not been reported in cotton; U indicates the genes are unknown.
2 <1 indicates expression of the genes that log2(1+RPKM) < 1 in all time points among four upland cultivars.

## Sheet: Table S4 - KEGG analysis
Table S4. KEGG analysis of all candidate genes with fiber quality traits
#Term	Database	ID	Input number	Background number	P-Value	Corrected P-Value	Input	Hyperlink
Insulin resistance	KEGG PATHWAY	ath04931	6	37	0.0007821	0.156522	Gh_D13G1781|Gh_A08G1755|Gh_D13G1801|Gh_D05G1513|Gh_A12G0200|Gh_D06G1942	http://www.genome.jp/kegg-bin/show_pathway?ath04931/ath:AT5G21170%09red/ath:AT3G04240%09red/ath:AT3G08720%09red/ath:AT2G39840%09red/ath:AT3G19420%09red/ath:AT3G46970%09red
Ascorbate and aldarate metabolism	KEGG PATHWAY	ath00053	5	41	0.00649179	0.336408	Gh_A08G1746|Gh_A08G1745|Gh_A08G1744|Gh_D03G0074|Gh_A08G1751	http://www.genome.jp/kegg-bin/show_pathway?ath00053/ath:AT3G09640%09red/ath:AT5G21100%09red/ath:AT1G07890%09red/ath:AT4G35000%09red
Plant hormone signal transduction	KEGG PATHWAY	ath04075	15	271	0.00760517	0.353304	Gh_D03G0315|Gh_A13G0578|Gh_D06G1929|Gh_A12G0181|Gh_A08G1750|Gh_A13G0579|Gh_D04G1581|Gh_D13G1807|Gh_D13G1806|Gh_A13G0375|Gh_D05G1468|Gh_D05G1506|Gh_A13G0392|Gh_D06G0009|Gh_D06G0011	http://www.genome.jp/kegg-bin/show_pathway?ath04075/ath:AT3G23240%09red/ath:AT2G14960%09red/ath:AT3G20770%09red/ath:AT4G33430%09red/ath:AT1G75580%09red/ath:AT1G75590%09red/ath:AT5G45870%09red/ath:AT4G34160%09red/ath:AT5G65670%09red/ath:AT2G33860%09red/ath:AT3G16360%09red
Other glycan degradation	KEGG PATHWAY	ath00511	3	18	0.0162155	0.37663	Gh_D03G0078|Gh_A12G0188|Gh_A12G0187	http://www.genome.jp/kegg-bin/show_pathway?ath00511/ath:AT5G66150%09red/ath:AT4G34260%09red
RNA polymerase	KEGG PATHWAY	ath03020	4	45	0.0376141	0.4772	Gh_D03G0050|Gh_A12G0199|Gh_D04G1580|Gh_D13G1798	http://www.genome.jp/kegg-bin/show_pathway?ath03020/ath:ArthCp013%09red/ath:AT4G35800%09red/ath:AT2G15430%09red
2-Oxocarboxylic acid metabolism	KEGG PATHWAY	ath01210	5	74	0.053952	0.526032	Gh_A13G0560|Gh_D03G0053|Gh_A13G0559|Gh_D05G1522|Gh_D06G0224	http://www.genome.jp/kegg-bin/show_pathway?ath01210/ath:AT3G49680%09red/ath:AT2G44350%09red/ath:AT4G35830%09red/ath:AT4G38220%09red
Cysteine and methionine metabolism	KEGG PATHWAY	ath00270	6	112	0.0861192	0.612847	Gh_A12G0189|Gh_A12G0190|Gh_D03G0301|Gh_A13G0384|Gh_A13G0385|Gh_D06G0224	http://www.genome.jp/kegg-bin/show_pathway?ath00270/ath:AT3G49680%09red/ath:AT1G49820%09red/ath:AT2G22780%09red
mRNA surveillance pathway	KEGG PATHWAY	ath03015	6	114	0.0915936	0.622245	Gh_D06G0213|Gh_D13G1793|Gh_D13G1801|Gh_D10G1265|Gh_D04G1592|Gh_D05G3643	http://www.genome.jp/kegg-bin/show_pathway?ath03015/ath:AT4G26650%09red/ath:AT5G28850%09red/ath:AT1G51510%09red/ath:AT2G39840%09red/ath:AT1G17720%09red/ath:AT1G58470%09red
Citrate cycle (TCA cycle)	KEGG PATHWAY	ath00020	4	63	0.0955432	0.638774	Gh_D03G0053|Gh_D03G0301|Gh_D03G0311|Gh_D05G1522	http://www.genome.jp/kegg-bin/show_pathway?ath00020/ath:AT2G44350%09red/ath:AT4G37870%09red/ath:AT4G35830%09red/ath:AT2G22780%09red
Glutathione metabolism	KEGG PATHWAY	ath00480	5	93	0.110664	0.685346	Gh_A08G1746|Gh_D07G1798|Gh_A08G1744|Gh_D03G0074|Gh_A08G1745	http://www.genome.jp/kegg-bin/show_pathway?ath00480/ath:AT3G09640%09red/ath:AT3G02360%09red/ath:AT1G07890%09red/ath:AT4G35000%09red
Flavonoid biosynthesis	KEGG PATHWAY	ath00941	2	21	0.118684	0.685346	Gh_D04G1586|Gh_A12G0204	http://www.genome.jp/kegg-bin/show_pathway?ath00941/ath:AT4G34050%09red
Glycine, serine and threonine metabolism	KEGG PATHWAY	ath00260	4	72	0.134368	0.685346	Gh_A13G0380|Gh_A12G0197|Gh_D04G1579|Gh_D13G1799	http://www.genome.jp/kegg-bin/show_pathway?ath00260/ath:AT1G08630%09red/ath:AT4G34200%09red
Amino sugar and nucleotide sugar metabolism	KEGG PATHWAY	ath00520	6	135	0.159678	0.685346	Gh_A13G0573|Gh_D04G1563|Gh_D07G1799|Gh_D06G0003|Gh_A07G1759|Gh_D06G1953	http://www.genome.jp/kegg-bin/show_pathway?ath00520/ath:AT4G38270%09red/ath:AT5G48300%09red/ath:AT3G02350%09red/ath:AT1G47840%09red/ath:AT1G30620%09red/ath:AT3G19620%09red
Lysine degradation	KEGG PATHWAY	ath00310	2	26	0.163341	0.685346	Gh_D03G0083|Gh_D06G1950	http://www.genome.jp/kegg-bin/show_pathway?ath00310/ath:AT4G35987%09red/ath:AT2G44150%09red
Plant-pathogen interaction	KEGG PATHWAY	ath04626	7	167	0.166074	0.685521	Gh_A08G1738|Gh_A13G0563|Gh_A13G0566|Gh_A13G0579|Gh_A13G0578|Gh_D03G0087|Gh_D10G1264	http://www.genome.jp/kegg-bin/show_pathway?ath04626/ath:AT2G17290%09red/ath:AT2G17890%09red/ath:AT4G33430%09red/ath:AT3G25070%09red/ath:AT3G07490%09red
Carbon metabolism	KEGG PATHWAY	ath01200	10	262	0.16933	0.694072	Gh_D03G0311|Gh_A12G0197|Gh_D07G1798|Gh_D04G1579|Gh_D06G0003|Gh_A13G0380|Gh_D03G0053|Gh_D03G0301|Gh_D05G1522|Gh_D06G1946	http://www.genome.jp/kegg-bin/show_pathway?ath01200/ath:AT2G44350%09red/ath:AT5G36880%09red/ath:AT4G34200%09red/ath:AT4G37870%09red/ath:AT3G02360%09red/ath:AT1G47840%09red/ath:AT2G22780%09red/ath:AT4G35830%09red
Pyruvate metabolism	KEGG PATHWAY	ath00620	4	84	0.194194	0.717497	Gh_D05G3655|Gh_D03G0301|Gh_D03G0311|Gh_D06G1946	http://www.genome.jp/kegg-bin/show_pathway?ath00620/ath:AT4G37870%09red/ath:AT5G06580%09red/ath:AT5G36880%09red/ath:AT2G22780%09red
Biosynthesis of amino acids	KEGG PATHWAY	ath01230	9	255	0.246748	0.726786	Gh_A13G0560|Gh_A12G0197|Gh_A13G0559|Gh_D13G1799|Gh_D04G1579|Gh_A13G0380|Gh_D03G0053|Gh_D05G1522|Gh_D06G0224	http://www.genome.jp/kegg-bin/show_pathway?ath01230/ath:AT1G08630%09red/ath:AT3G49680%09red/ath:AT4G38220%09red/ath:AT4G34200%09red/ath:AT2G44350%09red/ath:AT4G35830%09red
Arginine biosynthesis	KEGG PATHWAY	ath00220	2	35	0.248874	0.726947	Gh_A13G0560|Gh_A13G0559	http://www.genome.jp/kegg-bin/show_pathway?ath00220/ath:AT4G38220%09red
Ribosome	KEGG PATHWAY	ath03010	12	363	0.267318	0.742643	Gh_A08G1762|Gh_D05G1440|Gh_A08G1748|Gh_D06G1935|Gh_D04G1569|Gh_D11G1933|Gh_D04G1585|Gh_D01G1350|Gh_D05G1529|Gh_D05G1538|Gh_A07G1770|Gh_D05G1461	http://www.genome.jp/kegg-bin/show_pathway?ath03010/ath:AT5G60670%09red/ath:AT3G25520%09red/ath:AT2G42740%09red/ath:AT4G33865%09red/ath:AT4G18100%09red/ath:AT2G33800%09red/ath:AT2G40510%09red/ath:AT2G09990%09red/ath:AT4G30930%09red/ath:AT4G36130%09red/ath:AT1G36240%09red/ath:ArthCp085%09red
Starch and sucrose metabolism	KEGG PATHWAY	ath00500	7	196	0.274301	0.746893	Gh_A13G0573|Gh_D05G1451|Gh_D04G1563|Gh_D07G1799|Gh_D06G0003|Gh_A07G1759|Gh_D05G1513	http://www.genome.jp/kegg-bin/show_pathway?ath00500/ath:AT4G38270%09red/ath:AT5G48300%09red/ath:AT3G02350%09red/ath:AT1G47840%09red/ath:AT3G46970%09red/ath:AT1G78580%09red/ath:AT3G19620%09red
Fatty acid biosynthesis	KEGG PATHWAY	ath00061	2	40	0.297219	0.755835	Gh_A08G1739|Gh_A08G1740	http://www.genome.jp/kegg-bin/show_pathway?ath00061/ath:AT3G25110%09red
Phenylalanine metabolism	KEGG PATHWAY	ath00360	2	42	0.316459	0.762512	Gh_D04G1586|Gh_A12G0204	http://www.genome.jp/kegg-bin/show_pathway?ath00360/ath:AT4G34050%09red
Glyoxylate and dicarboxylate metabolism	KEGG PATHWAY	ath00630	3	74	0.322076	0.765721	Gh_D03G0053|Gh_D03G0301|Gh_D05G1522	http://www.genome.jp/kegg-bin/show_pathway?ath00630/ath:AT2G44350%09red/ath:AT4G35830%09red/ath:AT2G22780%09red
Taurine and hypotaurine metabolism	KEGG PATHWAY	ath00430	1	14	0.32574	0.765721	Gh_D01G1343	http://www.genome.jp/kegg-bin/show_pathway?ath00430/ath:AT2G02010%09red
Butanoate metabolism	KEGG PATHWAY	ath00650	1	17	0.37689	0.800131	Gh_D01G1343	http://www.genome.jp/kegg-bin/show_pathway?ath00650/ath:AT2G02010%09red
Pyrimidine metabolism	KEGG PATHWAY	ath00240	4	116	0.377825	0.800416	Gh_D03G0050|Gh_A12G0199|Gh_D04G1580|Gh_D13G1798	http://www.genome.jp/kegg-bin/show_pathway?ath00240/ath:ArthCp013%09red/ath:AT4G35800%09red/ath:AT2G15430%09red
Spliceosome	KEGG PATHWAY	ath03040	6	192	0.407579	0.813575	Gh_D03G0047|Gh_D06G0207|Gh_D13G1800|Gh_D10G1265|Gh_D04G1559|Gh_A08G1753	http://www.genome.jp/kegg-bin/show_pathway?ath03040/ath:AT3G19670%09red/ath:AT1G51510%09red/ath:AT1G09770%09red/ath:AT4G35785%09red/ath:AT1G44910%09red/ath:AT3G56860%09red
Glucosinolate biosynthesis	KEGG PATHWAY	ath00966	1	19	0.408823	0.813575	Gh_D06G0224	http://www.genome.jp/kegg-bin/show_pathway?ath00966/ath:AT3G49680%09red
Phenylpropanoid biosynthesis	KEGG PATHWAY	ath00940	5	157	0.410647	0.813575	Gh_D04G1593|Gh_D03G0059|Gh_D04G1586|Gh_A12G0193|Gh_A12G0204	http://www.genome.jp/kegg-bin/show_pathway?ath00940/ath:AT5G42180%09red/ath:AT4G34050%09red/ath:AT1G49570%09red/ath:AT4G34230%09red
Photosynthesis - antenna proteins	KEGG PATHWAY	ath00196	1	22	0.453691	0.834458	Gh_D05G1429	http://www.genome.jp/kegg-bin/show_pathway?ath00196/ath:AT1G29930%09red
Terpenoid backbone biosynthesis	KEGG PATHWAY	ath00900	2	58	0.463296	0.837611	Gh_A13G0557|Gh_A08G1757	http://www.genome.jp/kegg-bin/show_pathway?ath00900/ath:AT5G60600%09red/ath:AT2G17370%09red
Proteasome	KEGG PATHWAY	ath03050	2	58	0.463296	0.837611	Gh_D03G0079|Gh_D03G0075	http://www.genome.jp/kegg-bin/show_pathway?ath03050/ath:AT5G66140%09red/ath:AT4G38630%09red
Zeatin biosynthesis	KEGG PATHWAY	ath00908	1	23	0.467879	0.837611	Gh_D06G0027	http://www.genome.jp/kegg-bin/show_pathway?ath00908/ath:AT1G75450%09red
Valine, leucine and isoleucine biosynthesis	KEGG PATHWAY	ath00290	1	23	0.467879	0.837611	Gh_D06G0224	http://www.genome.jp/kegg-bin/show_pathway?ath00290/ath:AT3G49680%09red
Sesquiterpenoid and triterpenoid biosynthesis	KEGG PATHWAY	ath00909	1	23	0.467879	0.837611	Gh_D06G0220	http://www.genome.jp/kegg-bin/show_pathway?ath00909/ath:AT1G58440%09red
RNA transport	KEGG PATHWAY	ath03013	5	169	0.471724	0.837611	Gh_A08G1754|Gh_D05G1445|Gh_D06G0214|Gh_D10G1265|Gh_D05G1533	http://www.genome.jp/kegg-bin/show_pathway?ath03013/ath:AT4G20980%09red/ath:AT4G18040%09red/ath:AT1G51510%09red/ath:AT2G46290%09red
Stilbenoid, diarylheptanoid and gingerol biosynthesis	KEGG PATHWAY	ath00945	2	61	0.488809	0.841297	Gh_D04G1586|Gh_A12G0204	http://www.genome.jp/kegg-bin/show_pathway?ath00945/ath:AT4G34050%09red
Ether lipid metabolism	KEGG PATHWAY	ath00565	1	27	0.521055	0.851651	Gh_D03G0048	http://www.genome.jp/kegg-bin/show_pathway?ath00565/ath:AT4G35790%09red
Pantothenate and CoA biosynthesis	KEGG PATHWAY	ath00770	1	28	0.533499	0.851651	Gh_D06G0224	http://www.genome.jp/kegg-bin/show_pathway?ath00770/ath:AT3G49680%09red
Protein processing in endoplasmic reticulum	KEGG PATHWAY	ath04141	6	220	0.534426	0.851651	Gh_D10G1269|Gh_A10G2044|Gh_D03G0066|Gh_D05G1542|Gh_A08G1737|Gh_D05G3646	http://www.genome.jp/kegg-bin/show_pathway?ath04141/ath:AT2G29500%09red/ath:AT3G07100%09red/ath:AT3G59410%09red/ath:AT5G42190%09red/ath:AT4G03510%09red/ath:AT3G07190%09red
Carotenoid biosynthesis	KEGG PATHWAY	ath00906	1	29	0.545622	0.85799	Gh_A01G1736	http://www.genome.jp/kegg-bin/show_pathway?ath00906/ath:AT1G52340%09red
Carbon fixation in photosynthetic organisms	KEGG PATHWAY	ath00710	2	69	0.553001	0.862136	Gh_D03G0301|Gh_D03G0311	http://www.genome.jp/kegg-bin/show_pathway?ath00710/ath:AT4G37870%09red/ath:AT2G22780%09red
Propanoate metabolism	KEGG PATHWAY	ath00640	1	32	0.580138	0.870843	Gh_D06G1946	http://www.genome.jp/kegg-bin/show_pathway?ath00640/ath:AT5G36880%09red
Glycolysis / Gluconeogenesis	KEGG PATHWAY	ath00010	3	113	0.582378	0.871001	Gh_D06G0003|Gh_D03G0311|Gh_D06G1946	http://www.genome.jp/kegg-bin/show_pathway?ath00010/ath:AT4G37870%09red/ath:AT5G36880%09red/ath:AT1G47840%09red
Purine metabolism	KEGG PATHWAY	ath00230	4	158	0.60889	0.881272	Gh_D03G0050|Gh_A12G0199|Gh_D04G1580|Gh_D13G1798	http://www.genome.jp/kegg-bin/show_pathway?ath00230/ath:ArthCp013%09red/ath:AT4G35800%09red/ath:AT2G15430%09red
Steroid biosynthesis	KEGG PATHWAY	ath00100	1	35	0.61204	0.881272	Gh_D06G0220	http://www.genome.jp/kegg-bin/show_pathway?ath00100/ath:AT1G58440%09red
Oxidative phosphorylation	KEGG PATHWAY	ath00190	4	162	0.628097	0.882727	Gh_D03G0298|Gh_D05G1446|Gh_D06G0017|Gh_D01G1348	http://www.genome.jp/kegg-bin/show_pathway?ath00190/ath:AT1G19910%09red/ath:AT4G37830%09red/ath:AT2G07560%09red/ath:AT2G02050%09red
Biosynthesis of unsaturated fatty acids	KEGG PATHWAY	ath01040	1	37	0.631955	0.882727	Gh_A13G0564	http://www.genome.jp/kegg-bin/show_pathway?ath01040/ath:AT2G29980%09red
Mismatch repair	KEGG PATHWAY	ath03430	1	39	0.65085	0.883558	Gh_D05G1516	http://www.genome.jp/kegg-bin/show_pathway?ath03430/ath:AT2G33845%09red
beta-Alanine metabolism	KEGG PATHWAY	ath00410	1	40	0.659932	0.885135	Gh_D01G1343	http://www.genome.jp/kegg-bin/show_pathway?ath00410/ath:AT2G02010%09red
Phagosome	KEGG PATHWAY	ath04145	2	86	0.669781	0.887555	Gh_D03G0072|Gh_D06G0017	http://www.genome.jp/kegg-bin/show_pathway?ath04145/ath:AT3G51300%09red/ath:AT1G19910%09red
Valine, leucine and isoleucine degradation	KEGG PATHWAY	ath00280	1	45	0.701931	0.894834	Gh_D06G0224	http://www.genome.jp/kegg-bin/show_pathway?ath00280/ath:AT3G49680%09red
Alanine, aspartate and glutamate metabolism	KEGG PATHWAY	ath00250	1	48	0.724605	0.906187	Gh_D01G1343	http://www.genome.jp/kegg-bin/show_pathway?ath00250/ath:AT2G02010%09red
Endocytosis	KEGG PATHWAY	ath04144	3	142	0.729963	0.908571	Gh_D06G0002|Gh_D03G0048|Gh_D03G0077	http://www.genome.jp/kegg-bin/show_pathway?ath04144/ath:AT2G17840%09red/ath:AT4G35790%09red/ath:AT1G47830%09red
DNA replication	KEGG PATHWAY	ath03030	1	50	0.738758	0.911438	Gh_D05G1516	http://www.genome.jp/kegg-bin/show_pathway?ath03030/ath:AT2G33845%09red
Glycerolipid metabolism	KEGG PATHWAY	ath00561	1	52	0.752186	0.915596	Gh_A01G1717	http://www.genome.jp/kegg-bin/show_pathway?ath00561/ath:AT3G11670%09red
Ubiquitin mediated proteolysis	KEGG PATHWAY	ath04120	3	149	0.75875	0.915723	Gh_D06G1930|Gh_D03G0293|Gh_D03G0066	http://www.genome.jp/kegg-bin/show_pathway?ath04120/ath:AT5G65740%09red/ath:AT5G37930%09red/ath:AT5G42190%09red
Pentose phosphate pathway	KEGG PATHWAY	ath00030	1	54	0.764927	0.917259	Gh_D07G1798	http://www.genome.jp/kegg-bin/show_pathway?ath00030/ath:AT3G02360%09red
Galactose metabolism	KEGG PATHWAY	ath00052	1	55	0.77105	0.92122	Gh_D06G0003	http://www.genome.jp/kegg-bin/show_pathway?ath00052/ath:AT1G47840%09red
Homologous recombination	KEGG PATHWAY	ath03440	1	56	0.777014	0.924816	Gh_D05G1516	http://www.genome.jp/kegg-bin/show_pathway?ath03440/ath:AT2G33845%09red
Fructose and mannose metabolism	KEGG PATHWAY	ath00051	1	62	0.809684	0.935193	Gh_D06G0003	http://www.genome.jp/kegg-bin/show_pathway?ath00051/ath:AT1G47840%09red
Metabolic pathways	KEGG PATHWAY	ath01100	45	1912	0.835451	0.944804	Gh_A12G0189|Gh_A08G1757|Gh_D13G1799|Gh_D13G1798|Gh_D03G0059|Gh_D05G1513|Gh_D04G1593|Gh_D03G0053|Gh_D03G0050|Gh_A13G0560|Gh_D04G1576|Gh_D03G0311|Gh_D05G1429|Gh_A08G1751|Gh_D04G1579|Gh_D03G0298|Gh_D04G1580|Gh_A07G1759|Gh_A13G0380|Gh_D06G0017|Gh_A13G0384|Gh_A13G0385|Gh_A12G0199|Gh_A12G0197|Gh_D07G1798|Gh_D04G1586|Gh_A12G0193|Gh_A12G0190|Gh_D06G1953|Gh_D06G0220|Gh_D03G0301|Gh_D05G1522|Gh_D06G0224|Gh_…	http://www.genome.jp/kegg-bin/show_pathway?ath01100/ath:AT1G52340%09red/ath:AT3G49680%09red/ath:AT2G02050%09red/ath:AT4G34050%09red/ath:AT2G22780%09red/ath:AT5G60600%09red/ath:AT1G49820%09red/ath:AT5G42180%09red/ath:AT1G30620%09red/ath:AT4G35830%09red/ath:AT1G08630%09red/ath:AT1G58440%09red/ath:AT1G49570%09red/ath:AT4G34230%09red/ath:AT2G15430%09red/ath:AT1G29930%09red/ath:AT5G21100%09red/ath:AT4…
Phosphatidylinositol signaling system	KEGG PATHWAY	ath04070	1	68	0.837582	0.944804	Gh_A12G0200	http://www.genome.jp/kegg-bin/show_pathway?ath04070/ath:AT3G19420%09red
Inositol phosphate metabolism	KEGG PATHWAY	ath00562	1	68	0.837582	0.944804	Gh_A12G0200	http://www.genome.jp/kegg-bin/show_pathway?ath00562/ath:AT3G19420%09red
Nucleotide excision repair	KEGG PATHWAY	ath03420	1	69	0.841819	0.948059	Gh_D05G1516	http://www.genome.jp/kegg-bin/show_pathway?ath03420/ath:AT2G33845%09red
Biosynthesis of secondary metabolites	KEGG PATHWAY	ath01110	24	1078	0.844535	0.950102	Gh_D13G1799|Gh_D03G0059|Gh_D05G1513|Gh_D04G1593|Gh_D03G0053|Gh_A13G0560|Gh_D03G0311|Gh_A08G1757|Gh_A07G1759|Gh_D07G1798|Gh_D04G1586|Gh_A12G0193|Gh_D06G0220|Gh_D03G0301|Gh_D05G1522|Gh_D06G0224|Gh_A13G0557|Gh_A13G0559|Gh_D03G0048|Gh_D06G0003|Gh_D01G1343|Gh_A12G0204|Gh_A01G1736|Gh_D06G1946	http://www.genome.jp/kegg-bin/show_pathway?ath01110/ath:AT1G52340%09red/ath:AT3G49680%09red/ath:AT4G34050%09red/ath:AT2G22780%09red/ath:AT5G60600%09red/ath:AT5G42180%09red/ath:AT4G35830%09red/ath:AT1G08630%09red/ath:AT1G58440%09red/ath:AT1G49570%09red/ath:AT4G34230%09red/ath:AT4G37870%09red/ath:AT4G35790%09red/ath:AT1G47840%09red/ath:AT3G46970%09red/ath:AT2G02010%09red/ath:AT2G44350%09red/ath:AT5…
Fatty acid metabolism	KEGG PATHWAY	ath01212	1	74	0.861403	0.954698	Gh_A13G0564	http://www.genome.jp/kegg-bin/show_pathway?ath01212/ath:AT2G29980%09red
Photosynthesis	KEGG PATHWAY	ath00195	1	77	0.871974	0.956446	Gh_D04G1576	http://www.genome.jp/kegg-bin/show_pathway?ath00195/ath:ArthCp002%09red
Glycerophospholipid metabolism	KEGG PATHWAY	ath00564	1	86	0.899103	0.96657	Gh_D03G0048	http://www.genome.jp/kegg-bin/show_pathway?ath00564/ath:AT4G35790%09red
RNA degradation	KEGG PATHWAY	ath03018	1	111	0.947984	0.989678	Gh_D13G1786	http://www.genome.jp/kegg-bin/show_pathway?ath03018/ath:AT5G38890%09red
Aminoacyl-tRNA biosynthesis	KEGG PATHWAY	ath00970	1	115	0.953222	0.992331	Gh_D13G1802	http://www.genome.jp/kegg-bin/show_pathway?ath00970/ath:AT3G62120%09red

## Sheet: Table S5 - Phenotypes in Hap3
Table S5. Phenotypes of the fibre length and strength of 47 upland accessions belonging to Hap3
Cultivar name	Fiber length	Fiber strength	Group
	(mm)	( cN/tex)
MSCO-12	33.74	32.93	G1
AcalaSJ-3	31.58	32.68	G1
ZhongR014121	31.4	32.96	G1
PD0109	31.09	31.9	G2
J02-508	31.06	33.94	G2
SuBR6202Bt	30.88	33.26	G2
LineF	30.83	31.23	G2
MSCO-11	30.77	33.23	G2
PD3264	30.75	32.2	G2
Zhongzi2566	30.62	30.63	G1
PD0113	30.62	30.42	G1
Han8901	30.56	33.03	G2
Kang10	30.49	32.6	G2
Suyou6070	30.45	31.66	G2
Suyou6003	30.43	32.31	G1
Zhongzi4480	30.43	31.38	G2
Bole07-301	30.36	30.65	G2
Kang17	30.34	32.43	G2
early-maturing long fiber 7	30.16	30.86	G2
Yu284	30.15	32.52	G2
Kang4	30.12	32.68	G2
Su7036sobrinus	29.97	29.52	G1
ZhongAR40772	29.9	30.21	G2
Xiang212	29.88	30.66	G2
USSR 91line	29.8	31.13	G2
9909	29.79	30.96	G2
Zhongwu374-G	29.78	27.83	G2
838	29.66	30.38	G2
Ari971	29.59	31.86	G2
Su9108/R03	29.52	31.79	G1
S-050031	29.37	31.22	G2
Shenmian5	29.31	30.1	G2
A41772152	29.3	29.4	G1
Suyuan04-3	29.29	33.1	G2
Chuanmian109	29.16	29.41	G2
Jing4585	29.16	27.99	G2
Bole6-3	29.14	30.6	G1
Shaan424	29.11	28.58	G2
Yuwu228	28.95	28.15	G2
Zhongwu383-1	28.93	29.12	G2
Suxu138(early-maturing)	28.57	28.4	G2
Huazhong91-0102	28.54	29.99	G2
IRMA197	28.22	29.92	G2
AcalaSJ-1-9	28.05	28.26	G2
Xiezuo1	27.98	28.19	G2
A41772BBt	27.79	27.56	G1
Tashkent 6	27.47	28.21	G2
